# Supplementary material for: A reappraisal of transcriptional regulation by NR5A1 and beta-catenin in adrenocortical carcinoma
Source: Front Endocrinol (Lausanne). 2023 Dec 8;14:1303332. doi: 10.3389/fendo.2023.1303332 (PMC10753177; doi:10.3389/fendo.2023.1303332)
Supplement: Supplementary file 2 [file Table_1.xlsx]

## Sheet: NR5A1 peaks
Table S1. NR5A1, beta-catenin and NR5A1 - beta-catenin intersect ChIP peaks in H295R cells.
chrom	chromStart	chromEnd
chr1	29269	29654
chr1	124865	125148
chr1	146256	146469
chr1	181745	182022
chr1	199840	200080
chr1	378343	378516
chr1	504832	505037
chr1	746567	746775
chr1	825859	826175
chr1	905609	905904
chr1	906066	906239
chr1	1231441	1232010
chr1	1325134	1325384
chr1	1347606	1347895
chr1	1348174	1348396
chr1	1430259	1430480
chr1	1441068	1441330
chr1	1471713	1471881
chr1	1511901	1512110
chr1	1538851	1539019
chr1	1597543	1597831
chr1	1649662	1649861
chr1	1692729	1693156
chr1	1746240	1746662
chr1	1780456	1780702
chr1	1883473	1883676
chr1	2049695	2049987
chr1	2104881	2105098
chr1	2404921	2405334
chr1	3066305	3066584
chr1	3066687	3066932
chr1	3190036	3190419
chr1	3292060	3292242
chr1	3312858	3313326
chr1	3315465	3315633
chr1	3330237	3330507
chr1	3402198	3402468
chr1	3455245	3455492
chr1	3668960	3669131
chr1	3768203	3768637
chr1	3771297	3771802
chr1	3785233	3785490
chr1	3787387	3787555
chr1	3881615	3881791
chr1	3900982	3901211
chr1	3908480	3908701
chr1	4986364	4986637
chr1	5798208	5798569
chr1	5992045	5992213
chr1	6002486	6002654
chr1	6002947	6003165
chr1	6224991	6225172
chr1	6397853	6398086
chr1	6479808	6479976
chr1	6701135	6701981
chr1	6724846	6725231
chr1	6803444	6803659
chr1	6811548	6811786
chr1	6819854	6820071
chr1	6823821	6824187
chr1	6878195	6878456
chr1	6922484	6922767
chr1	6963413	6963625
chr1	7049957	7050212
chr1	7070474	7070642
chr1	7097015	7097426
chr1	7120699	7121173
chr1	7185691	7186133
chr1	7207873	7208343
chr1	7518845	7519071
chr1	7529173	7529349
chr1	7545343	7545656
chr1	7596474	7596855
chr1	7616382	7616698
chr1	7616963	7617327
chr1	7621732	7622280
chr1	7869011	7869383
chr1	8120779	8120959
chr1	8121087	8121629
chr1	8134025	8134310
chr1	8197923	8198235
chr1	8232396	8232564
chr1	8314227	8314540
chr1	8384817	8385102
chr1	8407570	8408014
chr1	8408451	8408643
chr1	8416038	8416206
chr1	8507069	8507350
chr1	8551659	8552040
chr1	8563420	8563605
chr1	8564012	8564234
chr1	8652731	8653078
chr1	8661020	8661263
chr1	8782321	8782510
chr1	8866932	8867139
chr1	8879064	8879475
chr1	8938978	8939325
chr1	9065029	9065781
chr1	9110673	9111022
chr1	9127566	9127764
chr1	9145455	9145685
chr1	9150027	9150381
chr1	9193395	9193587
chr1	9196529	9196731
chr1	9196906	9197137
chr1	9225465	9225794
chr1	9321549	9321743
chr1	9435322	9435490
chr1	9452578	9452934
chr1	9531198	9531460
chr1	9555744	9555968
chr1	9557610	9558149
chr1	9627022	9627316
chr1	9762482	9762934
chr1	9792505	9792737
chr1	9943317	9943485
chr1	10078497	10078813
chr1	10085326	10085518
chr1	10169414	10169847
chr1	10209776	10210032
chr1	10210134	10210609
chr1	10222043	10222427
chr1	10257945	10258214
chr1	10377683	10378102
chr1	10378441	10378722
chr1	10516761	10517293
chr1	10686024	10686345
chr1	10686734	10687062
chr1	10736526	10736898
chr1	10935867	10936181
chr1	11012889	11013057
chr1	11046171	11046378
chr1	11102134	11102514
chr1	11107444	11107865
chr1	11246112	11246298
chr1	11337670	11337966
chr1	11340011	11340228
chr1	11374475	11374686
chr1	11375491	11375874
chr1	11459067	11459317
chr1	11523211	11523455
chr1	11581469	11581672
chr1	11599096	11599931
chr1	11741488	11741662
chr1	11768789	11769042
chr1	11908067	11908572
chr1	11909582	11909784
chr1	11961280	11961455
chr1	12079553	12079969
chr1	12148401	12148664
chr1	12158590	12158795
chr1	12171717	12171984
chr1	12229965	12230162
chr1	12230944	12231295
chr1	12277887	12278066
chr1	12303850	12304245
chr1	12318194	12318427
chr1	12336564	12336959
chr1	12340457	12340841
chr1	12342598	12342892
chr1	12376399	12376912
chr1	12448008	12448177
chr1	12470252	12470583
chr1	12507607	12507829
chr1	12525412	12525970
chr1	12593986	12594207
chr1	12598967	12599297
chr1	12599772	12600205
chr1	12600397	12600634
chr1	12649913	12650215
chr1	13084823	13085264
chr1	13141559	13142032
chr1	13239835	13240005
chr1	13488577	13488755
chr1	13503749	13503917
chr1	13748912	13749110
chr1	13872695	13873398
chr1	13928313	13928516
chr1	13929328	13929751
chr1	13960411	13960642
chr1	14598518	14598688
chr1	14647789	14648271
chr1	14649511	14649716
chr1	14751327	14751759
chr1	14756920	14757316
chr1	14780365	14780615
chr1	14811785	14811963
chr1	14846562	14846797
chr1	14850203	14850589
chr1	14869968	14870313
chr1	14952591	14953097
chr1	14970301	14970608
chr1	14972042	14972234
chr1	14982890	14983177
chr1	14998750	14999237
chr1	14999316	14999914
chr1	15056883	15057172
chr1	15116982	15117356
chr1	15154150	15154355
chr1	15169781	15170089
chr1	15177084	15177500
chr1	15182201	15182551
chr1	15187456	15187792
chr1	15195703	15195901
chr1	15261206	15261436
chr1	15284729	15285451
chr1	15304755	15305033
chr1	15332557	15332821
chr1	15335385	15335727
chr1	15343802	15344475
chr1	15351396	15351782
chr1	15354010	15354551
chr1	15355011	15355287
chr1	15356002	15356532
chr1	15366126	15366421
chr1	15370992	15371952
chr1	15376476	15376720
chr1	15378072	15378594
chr1	15405448	15405629
chr1	15410747	15410915
chr1	15415695	15416610
chr1	15421071	15421385
chr1	15436829	15437230
chr1	15455628	15455893
chr1	15501567	15501735
chr1	15630439	15630683
chr1	15728879	15729947
chr1	15756763	15757661
chr1	15796279	15796918
chr1	15834238	15834601
chr1	15834732	15835059
chr1	15916103	15916367
chr1	15939474	15939977
chr1	15949510	15950020
chr1	15962402	15962983
chr1	16012504	16013055
chr1	16017964	16018152
chr1	16020920	16021141
chr1	16021704	16022007
chr1	16029450	16029661
chr1	16030643	16031124
chr1	16031772	16032102
chr1	16032844	16033087
chr1	16034290	16034838
chr1	16035526	16035702
chr1	16042680	16042940
chr1	16043662	16043841
chr1	16052339	16052759
chr1	16053656	16053880
chr1	16055942	16056377
chr1	16057469	16058053
chr1	16058901	16059069
chr1	16070660	16071059
chr1	16075603	16075940
chr1	16076394	16077294
chr1	16097895	16098369
chr1	16113023	16113263
chr1	16187881	16188421
chr1	16253548	16253912
chr1	16254283	16254537
chr1	16265607	16265943
chr1	16337134	16337480
chr1	16363289	16363607
chr1	16367275	16367469
chr1	16375186	16376099
chr1	16386774	16387158
chr1	16395080	16395424
chr1	16440579	16440815
chr1	16499001	16499224
chr1	16506716	16506956
chr1	16513502	16514393
chr1	16540380	16540860
chr1	16556377	16556791
chr1	16597713	16598125
chr1	16604456	16604718
chr1	16608239	16608778
chr1	16611247	16611482
chr1	16620947	16621460
chr1	16644544	16644864
chr1	16645712	16645961
chr1	16649490	16649785
chr1	16649907	16650569
chr1	16656878	16657221
chr1	16666163	16667158
chr1	16674948	16675329
chr1	16732439	16732832
chr1	16740334	16741310
chr1	16750268	16750529
chr1	16754442	16754610
chr1	16756916	16757396
chr1	16757502	16758019
chr1	16766493	16766822
chr1	16766917	16767119
chr1	16787020	16787617
chr1	16850355	16850548
chr1	16851177	16851490
chr1	16867187	16867641
chr1	16895811	16896749
chr1	16896895	16897133
chr1	16905097	16905842
chr1	16914285	16914584
chr1	16951649	16951994
chr1	17018530	17018711
chr1	17053632	17053901
chr1	17137029	17137226
chr1	17155238	17155571
chr1	17184886	17185056
chr1	17251543	17251725
chr1	17314505	17314784
chr1	17335232	17335608
chr1	17419806	17420012
chr1	17432504	17432695
chr1	17511322	17511502
chr1	17524413	17524660
chr1	17627495	17627688
chr1	17686236	17686611
chr1	17723595	17724337
chr1	17729097	17729351
chr1	17730049	17730308
chr1	17747838	17748023
chr1	17760645	17760900
chr1	17768228	17768462
chr1	17831663	17831862
chr1	17838353	17838533
chr1	17893612	17893796
chr1	17903314	17903710
chr1	17933571	17933847
chr1	18021778	18022070
chr1	18028531	18028820
chr1	18038839	18039020
chr1	18080029	18080208
chr1	18080513	18080943
chr1	18082057	18082225
chr1	18145638	18145907
chr1	18146184	18146694
chr1	18146789	18147055
chr1	18166331	18166673
chr1	18188869	18189376
chr1	18197248	18197878
chr1	18203371	18203549
chr1	18288916	18289108
chr1	18316879	18317173
chr1	18321265	18321933
chr1	18351063	18351681
chr1	18383064	18383232
chr1	18385363	18385800
chr1	18428344	18428530
chr1	18443432	18443745
chr1	18454527	18455331
chr1	18471433	18471761
chr1	18472059	18472436
chr1	18486178	18486422
chr1	18575390	18575893
chr1	18580479	18580920
chr1	18581186	18581393
chr1	18599810	18599984
chr1	18705110	18705278
chr1	18794103	18794403
chr1	18794603	18794824
chr1	18805318	18805768
chr1	18807683	18808024
chr1	18809247	18809610
chr1	18810660	18811091
chr1	18811831	18812075
chr1	18874016	18874448
chr1	18883952	18884216
chr1	18931591	18932088
chr1	18941426	18941769
chr1	18947818	18948011
chr1	18949450	18949734
chr1	18956465	18956664
chr1	18972702	18972962
chr1	18974572	18975003
chr1	18985746	18985945
chr1	19009795	19010167
chr1	19016977	19017402
chr1	19042859	19043038
chr1	19050860	19051207
chr1	19064034	19064228
chr1	19065439	19065714
chr1	19134294	19134507
chr1	19165747	19165920
chr1	19223052	19223311
chr1	19229455	19229631
chr1	19230729	19231031
chr1	19232578	19232752
chr1	19251490	19251768
chr1	19311936	19312437
chr1	19312587	19312849
chr1	19384096	19384351
chr1	19414810	19415129
chr1	19426609	19427079
chr1	19436853	19437060
chr1	19486170	19486338
chr1	19495097	19495591
chr1	19505550	19506113
chr1	19517315	19517556
chr1	19582199	19582544
chr1	19596646	19596997
chr1	19632134	19632302
chr1	19678227	19678409
chr1	19686743	19686975
chr1	19704297	19704972
chr1	19706987	19707180
chr1	19715723	19715904
chr1	19792454	19792973
chr1	19795549	19796254
chr1	19799044	19799836
chr1	19844659	19845134
chr1	19846813	19846996
chr1	19882329	19882682
chr1	19893724	19894109
chr1	19913330	19913639
chr1	19937106	19937296
chr1	19974845	19975441
chr1	19981558	19981793
chr1	19982363	19982645
chr1	20072774	20073025
chr1	20108339	20108930
chr1	20140049	20140453
chr1	20151963	20152209
chr1	20210947	20211350
chr1	20211710	20211905
chr1	20212763	20212974
chr1	20222511	20222794
chr1	20227165	20227404
chr1	20229195	20229401
chr1	20235175	20235551
chr1	20314272	20314493
chr1	20325540	20325885
chr1	20354011	20354311
chr1	20356284	20356452
chr1	20358721	20359089
chr1	20435770	20436015
chr1	20487842	20488528
chr1	20507736	20508345
chr1	20534566	20535001
chr1	20539187	20539513
chr1	20551856	20552472
chr1	20634814	20635025
chr1	20680330	20680581
chr1	20685164	20685565
chr1	20704393	20704609
chr1	20708108	20708367
chr1	20786263	20786563
chr1	20789633	20789959
chr1	20893006	20893312
chr1	20894451	20894752
chr1	20953147	20953377
chr1	20981481	20981979
chr1	21016475	21016728
chr1	21100523	21100723
chr1	21136221	21136492
chr1	21141114	21141335
chr1	21177300	21177581
chr1	21242370	21242544
chr1	21248243	21248411
chr1	21262422	21263200
chr1	21268279	21268745
chr1	21269612	21270521
chr1	21296506	21296674
chr1	21309135	21309583
chr1	21323012	21323386
chr1	21324052	21324667
chr1	21325530	21325773
chr1	21329361	21329653
chr1	21361320	21361502
chr1	21417284	21417485
chr1	21462632	21462824
chr1	21473722	21474075
chr1	21474395	21474579
chr1	21513335	21513637
chr1	21521404	21521748
chr1	21534689	21535038
chr1	21536432	21536614
chr1	21537615	21538594
chr1	21539073	21539359
chr1	21548639	21549034
chr1	21559004	21559451
chr1	21563121	21563348
chr1	21563648	21563851
chr1	21564059	21564263
chr1	21564384	21564932
chr1	21595213	21595706
chr1	21602292	21602480
chr1	21616179	21616634
chr1	21625381	21625601
chr1	21631930	21632358
chr1	21638724	21639197
chr1	21641560	21642335
chr1	21647972	21648235
chr1	21650500	21650805
chr1	21663251	21664063
chr1	21668582	21668820
chr1	21725693	21726166
chr1	21755104	21755432
chr1	21782175	21782399
chr1	21782693	21783102
chr1	21783613	21783839
chr1	21803829	21804381
chr1	21811108	21811407
chr1	21818443	21818708
chr1	21862170	21862567
chr1	21913159	21913500
chr1	21921088	21921276
chr1	21929985	21930280
chr1	21931617	21931925
chr1	21939691	21939912
chr1	21974065	21974255
chr1	21999068	21999299
chr1	22017062	22017230
chr1	22110191	22110688
chr1	22115358	22115610
chr1	22125591	22125903
chr1	22132305	22132520
chr1	22138100	22138351
chr1	22139318	22139594
chr1	22151662	22152287
chr1	22179219	22179594
chr1	22195933	22196360
chr1	22197650	22198107
chr1	22203348	22203573
chr1	22228388	22228570
chr1	22229407	22229806
chr1	22266572	22267178
chr1	22275955	22276664
chr1	22285335	22285599
chr1	22289365	22289752
chr1	22289971	22290237
chr1	22292257	22293172
chr1	22298471	22298780
chr1	22313777	22313952
chr1	22317502	22317777
chr1	22318592	22318808
chr1	22319500	22319984
chr1	22323490	22324205
chr1	22327469	22327721
chr1	22328329	22328689
chr1	22328771	22329173
chr1	22341982	22342238
chr1	22349757	22349959
chr1	22350609	22350864
chr1	22351109	22352232
chr1	22356506	22356786
chr1	22371404	22372188
chr1	22380135	22380474
chr1	22414194	22414783
chr1	22416540	22417188
chr1	22420598	22420772
chr1	22447965	22448174
chr1	22451851	22452103
chr1	22452292	22452646
chr1	22454577	22454745
chr1	22456394	22456735
chr1	22468021	22468295
chr1	22471584	22471756
chr1	22492037	22492330
chr1	22492423	22493190
chr1	22504596	22504893
chr1	22532572	22532967
chr1	22577252	22577488
chr1	22691019	22691410
chr1	22766868	22767199
chr1	22790846	22791095
chr1	22796471	22796730
chr1	22796905	22797168
chr1	22837451	22837628
chr1	22863331	22863638
chr1	22870713	22871013
chr1	22887449	22887778
chr1	22980480	22980772
chr1	23040681	23040849
chr1	23071618	23071871
chr1	23102575	23102834
chr1	23123431	23123817
chr1	23148123	23148469
chr1	23155241	23155743
chr1	23167344	23167873
chr1	23177481	23178600
chr1	23179133	23179375
chr1	23216767	23216935
chr1	23253593	23253867
chr1	23283066	23283234
chr1	23370365	23370591
chr1	23387489	23387888
chr1	23394615	23394977
chr1	23395191	23395643
chr1	23403066	23403709
chr1	23411480	23411913
chr1	23421262	23421460
chr1	23423618	23424138
chr1	23424656	23425182
chr1	23436483	23436750
chr1	23449956	23450314
chr1	23469712	23469998
chr1	23483788	23484244
chr1	23485513	23486122
chr1	23526589	23526808
chr1	23527476	23527749
chr1	23530071	23530657
chr1	23530923	23531219
chr1	23531415	23531609
chr1	23531774	23532068
chr1	23544410	23545174
chr1	23556099	23556435
chr1	23559369	23559547
chr1	23564138	23564409
chr1	23588846	23589097
chr1	23596786	23597053
chr1	23637532	23637754
chr1	23638165	23638518
chr1	23657727	23657895
chr1	23679741	23680174
chr1	23691457	23691999
chr1	23751244	23751576
chr1	23868330	23868701
chr1	23892448	23892750
chr1	23909075	23909325
chr1	23924693	23924894
chr1	23976440	23976746
chr1	24018803	24019125
chr1	24096293	24096609
chr1	24103472	24103828
chr1	24109519	24109800
chr1	24120154	24120322
chr1	24127231	24127423
chr1	24155081	24155738
chr1	24167018	24167295
chr1	24168247	24168592
chr1	24187506	24187861
chr1	24415413	24415713
chr1	24493016	24493241
chr1	24565160	24565473
chr1	24586999	24587167
chr1	24713406	24713593
chr1	24727404	24727609
chr1	24730711	24730996
chr1	24731428	24731755
chr1	24767426	24767663
chr1	24783694	24783896
chr1	24862145	24862547
chr1	24913857	24914252
chr1	25007437	25007611
chr1	25032416	25032623
chr1	25046812	25047060
chr1	25096733	25097028
chr1	25163831	25164024
chr1	25167913	25168385
chr1	25194539	25194994
chr1	25239986	25240509
chr1	25247178	25247475
chr1	25294113	25294533
chr1	25398909	25399150
chr1	25436658	25436991
chr1	25482621	25482816
chr1	25542307	25542564
chr1	25546344	25546619
chr1	25550698	25551009
chr1	25572788	25572998
chr1	25659077	25659365
chr1	25685068	25685236
chr1	25685416	25685653
chr1	25688668	25689140
chr1	25689251	25689636
chr1	25691296	25691508
chr1	25694068	25694605
chr1	25707279	25707713
chr1	25710660	25710935
chr1	25720646	25721306
chr1	25728284	25728633
chr1	25735807	25736002
chr1	25820264	25820486
chr1	25824941	25825254
chr1	25825630	25825862
chr1	25829093	25829452
chr1	25831658	25831826
chr1	25834993	25835398
chr1	25859211	25859379
chr1	25871306	25872451
chr1	25885472	25885867
chr1	25903973	25904208
chr1	25998080	25998473
chr1	26004476	26004644
chr1	26018684	26018956
chr1	26035989	26036707
chr1	26080376	26080625
chr1	26081296	26081657
chr1	26111114	26111287
chr1	26225042	26225290
chr1	26250985	26251263
chr1	26259426	26259843
chr1	26263514	26264022
chr1	26368106	26368302
chr1	26391101	26391408
chr1	26408599	26408840
chr1	26422135	26422737
chr1	26468930	26469221
chr1	26493024	26493218
chr1	26506795	26507079
chr1	26519882	26520095
chr1	26530625	26530981
chr1	26531221	26531438
chr1	26620673	26621059
chr1	26631965	26632513
chr1	26677529	26677737
chr1	26692128	26692523
chr1	26692889	26693238
chr1	26695553	26695875
chr1	26698302	26698624
chr1	26723728	26723898
chr1	26784012	26784542
chr1	26826319	26826487
chr1	26829450	26830489
chr1	26838780	26839054
chr1	26865421	26865713
chr1	26868666	26869078
chr1	26870152	26870380
chr1	26881615	26882039
chr1	26914077	26914592
chr1	26921666	26922077
chr1	26938134	26938815
chr1	26966989	26967205
chr1	26972164	26972455
chr1	26993715	26993960
chr1	26995809	26996162
chr1	27112265	27112523
chr1	27132342	27132639
chr1	27152377	27152929
chr1	27154999	27155599
chr1	27157319	27157528
chr1	27197088	27197572
chr1	27241034	27241683
chr1	27242720	27243187
chr1	27254706	27254953
chr1	27261757	27262045
chr1	27322050	27322369
chr1	27357603	27357771
chr1	27381251	27381796
chr1	27392272	27392695
chr1	27424082	27424371
chr1	27504566	27505000
chr1	27521299	27521481
chr1	27542868	27543320
chr1	27557131	27557316
chr1	27563507	27563862
chr1	27564064	27564456
chr1	27569146	27569347
chr1	27571659	27572004
chr1	27574245	27574766
chr1	27579965	27580364
chr1	27581546	27582094
chr1	27588403	27588682
chr1	27591231	27591802
chr1	27638389	27638712
chr1	27647324	27647692
chr1	27648554	27648817
chr1	27649045	27649225
chr1	27755339	27755507
chr1	27867244	27867513
chr1	27965559	27965774
chr1	28023331	28023882
chr1	28044190	28044469
chr1	28056052	28056229
chr1	28065752	28065926
chr1	28241699	28241902
chr1	28296618	28296924
chr1	28365933	28366254
chr1	28437357	28437913
chr1	28472282	28472753
chr1	28518224	28518446
chr1	28518764	28519051
chr1	28546807	28547169
chr1	28595830	28596080
chr1	28601751	28601984
chr1	28647979	28648313
chr1	28648486	28648858
chr1	28648986	28649154
chr1	28659527	28659739
chr1	28675772	28676224
chr1	28736986	28737773
chr1	28768855	28769059
chr1	28780247	28780782
chr1	28869884	28870074
chr1	28884240	28884632
chr1	28898602	28899290
chr1	28929029	28929294
chr1	28932661	28932925
chr1	28935933	28936203
chr1	29019232	29019813
chr1	29117430	29117692
chr1	29182056	29182440
chr1	29230373	29230571
chr1	29230695	29230943
chr1	29294915	29295125
chr1	29745001	29745188
chr1	29788322	29788490
chr1	29895547	29895866
chr1	30018516	30018760
chr1	30060293	30060778
chr1	30303144	30303402
chr1	30323375	30323658
chr1	30481133	30481301
chr1	30527475	30528145
chr1	30537384	30538254
chr1	30722084	30722431
chr1	30743652	30743820
chr1	30746343	30746610
chr1	30779427	30779800
chr1	30783157	30783511
chr1	30797659	30797979
chr1	30798169	30798445
chr1	30801805	30802055
chr1	30803621	30803850
chr1	30805462	30805847
chr1	30820010	30820189
chr1	30838313	30838726
chr1	30853531	30853752
chr1	30857917	30858265
chr1	30929193	30929732
chr1	30988563	30988740
chr1	31024734	31025208
chr1	31031359	31031695
chr1	31055452	31055843
chr1	31064137	31064389
chr1	31084871	31085174
chr1	31152372	31152618
chr1	31154439	31154862
chr1	31170748	31171038
chr1	31240053	31240326
chr1	31296573	31296749
chr1	31346117	31346461
chr1	31347994	31348373
chr1	31362623	31362791
chr1	31365502	31365838
chr1	31368683	31369005
chr1	31373162	31373330
chr1	31373523	31373809
chr1	31374841	31375357
chr1	31375680	31375952
chr1	31394665	31394974
chr1	31449872	31450043
chr1	31523878	31524107
chr1	31568803	31569252
chr1	31573909	31574152
chr1	31584097	31584324
chr1	31587868	31588625
chr1	31626640	31626857
chr1	31627430	31627649
chr1	31644484	31644830
chr1	31723310	31723482
chr1	31723876	31724114
chr1	31752049	31752245
chr1	31811524	31811820
chr1	31816012	31816212
chr1	31832536	31832903
chr1	31870146	31870448
chr1	31939916	31940344
chr1	31964183	31964580
chr1	31986935	31987347
chr1	32178878	32179105
chr1	32181751	32181919
chr1	32221612	32221905
chr1	32235743	32236553
chr1	32250137	32250407
chr1	32251489	32251748
chr1	32291543	32291938
chr1	32345483	32345800
chr1	32346692	32346860
chr1	32352315	32352592
chr1	32353927	32354288
chr1	32402454	32402766
chr1	32413861	32414275
chr1	32448884	32449230
chr1	32655812	32656137
chr1	32667153	32667359
chr1	32676891	32677155
chr1	32712188	32712570
chr1	32722182	32722501
chr1	32746423	32746791
chr1	32755463	32755797
chr1	32758926	32759430
chr1	32759567	32760671
chr1	32761396	32761644
chr1	32765990	32766167
chr1	32766927	32767113
chr1	32769264	32769434
chr1	32772984	32773296
chr1	32865697	32865998
chr1	32876497	32876876
chr1	32901758	32902025
chr1	32942611	32942838
chr1	32944406	32944963
chr1	32948995	32949245
chr1	32962597	32962992
chr1	32972899	32973407
chr1	33036650	33036942
chr1	33055184	33055414
chr1	33081235	33081483
chr1	33084953	33085121
chr1	33147858	33148043
chr1	33156002	33156731
chr1	33181091	33181405
chr1	33239638	33239852
chr1	33261224	33261576
chr1	33261706	33261874
chr1	33274212	33274395
chr1	33294145	33294449
chr1	33295728	33295927
chr1	33330586	33330808
chr1	33347091	33347327
chr1	33348933	33349101
chr1	33438156	33438515
chr1	33443728	33444032
chr1	33455855	33456080
chr1	33471576	33471877
chr1	33515586	33515946
chr1	33528077	33528600
chr1	33618051	33618385
chr1	33656156	33656336
chr1	33940564	33941040
chr1	34306568	34306805
chr1	34332879	34333235
chr1	34584183	34584445
chr1	34697836	34698068
chr1	34798646	34799117
chr1	34859688	34860276
chr1	34866360	34866624
chr1	34918670	34918946
chr1	34977985	34978200
chr1	34992178	34992406
chr1	35031012	35031506
chr1	35078982	35079325
chr1	35079526	35079787
chr1	35142298	35142514
chr1	35188729	35188909
chr1	35232790	35232979
chr1	35264786	35265170
chr1	35454195	35454434
chr1	35454670	35454893
chr1	35458365	35458767
chr1	35558709	35558902
chr1	35564470	35564748
chr1	35863972	35864229
chr1	35887877	35888103
chr1	35888880	35889169
chr1	35893275	35893625
chr1	35894186	35894675
chr1	35899605	35899774
chr1	36077064	36077318
chr1	36088711	36089085
chr1	36149538	36149798
chr1	36223812	36224343
chr1	36248385	36248815
chr1	36279479	36279698
chr1	36280079	36280260
chr1	36285527	36285735
chr1	36299987	36300159
chr1	36301186	36301520
chr1	36302094	36302485
chr1	36339522	36340426
chr1	36358648	36359058
chr1	36377936	36378104
chr1	36380061	36380521
chr1	36436733	36436965
chr1	36464247	36464542
chr1	36537326	36537565
chr1	36858720	36858890
chr1	36966339	36966723
chr1	36983519	36983711
chr1	36989287	36989650
chr1	37175599	37175956
chr1	37475088	37475400
chr1	37476526	37476904
chr1	37484819	37485041
chr1	37603396	37603636
chr1	37692324	37692696
chr1	37712130	37712351
chr1	37723759	37723982
chr1	37756362	37756565
chr1	37839828	37840054
chr1	37840801	37841107
chr1	37945799	37946338
chr1	37951760	37952114
chr1	37967216	37967555
chr1	37989996	37990220
chr1	37995884	37996190
chr1	38012382	38012567
chr1	38046998	38047176
chr1	38276049	38276294
chr1	38603789	38604051
chr1	38824407	38824598
chr1	38930579	38930800
chr1	38940477	38940657
chr1	38991149	38991321
chr1	39026284	39026477
chr1	39076192	39076724
chr1	39105446	39105692
chr1	39105771	39105980
chr1	39106279	39106746
chr1	39108823	39109397
chr1	39125258	39125440
chr1	39150599	39150810
chr1	39154646	39154833
chr1	39173874	39174381
chr1	39196402	39196574
chr1	39200125	39200467
chr1	39215921	39216125
chr1	39229572	39229791
chr1	39230690	39231044
chr1	39293879	39294131
chr1	39316991	39317430
chr1	39317545	39317846
chr1	39340184	39340403
chr1	39394658	39394953
chr1	39398224	39398535
chr1	39451094	39451398
chr1	39560438	39560627
chr1	39570754	39571030
chr1	39575164	39575835
chr1	39625345	39625760
chr1	39639840	39640033
chr1	39845708	39845906
chr1	40039407	40039584
chr1	40141006	40141405
chr1	40257790	40258427
chr1	40373359	40373623
chr1	40421660	40421956
chr1	40531608	40532182
chr1	40535722	40536040
chr1	40618197	40618365
chr1	40634076	40634721
chr1	40647672	40647953
chr1	40685469	40685666
chr1	40690695	40690990
chr1	40703299	40703541
chr1	40710265	40711029
chr1	40715772	40715985
chr1	40774130	40774445
chr1	40788728	40789425
chr1	40802068	40802251
chr1	40850514	40850896
chr1	40860917	40861127
chr1	40875630	40875904
chr1	40930293	40930562
chr1	40934532	40934943
chr1	40944285	40945923
chr1	40984807	40985019
chr1	41014123	41014383
chr1	41032618	41032927
chr1	41065719	41066105
chr1	41089323	41089714
chr1	41094039	41094437
chr1	41102230	41102499
chr1	41240165	41240473
chr1	41242408	41242982
chr1	41283440	41283612
chr1	41285757	41286122
chr1	41310838	41311117
chr1	41316175	41316524
chr1	41319422	41320120
chr1	41370480	41372345
chr1	41387865	41388033
chr1	41390639	41390868
chr1	41414556	41414826
chr1	41415735	41416051
chr1	41416836	41417529
chr1	41432526	41433067
chr1	41438404	41438599
chr1	41474327	41474731
chr1	41474881	41475243
chr1	41516188	41516425
chr1	41517135	41517347
chr1	41536779	41537428
chr1	41537770	41538171
chr1	41567741	41567929
chr1	41684224	41684414
chr1	41712819	41713086
chr1	41792640	41792848
chr1	41867497	41867846
chr1	41918032	41918549
chr1	41952389	41952712
chr1	41952983	41953508
chr1	41954371	41954784
chr1	41957426	41958034
chr1	41973087	41973485
chr1	42028308	42028553
chr1	42147538	42147812
chr1	42152210	42152411
chr1	42171266	42171570
chr1	42172341	42172939
chr1	42173452	42173713
chr1	42279204	42279417
chr1	42316445	42316859
chr1	42335215	42335514
chr1	42372995	42373207
chr1	42391857	42392134
chr1	42421019	42421352
chr1	42461150	42461460
chr1	42529612	42530106
chr1	42658259	42658576
chr1	42695258	42695505
chr1	42714264	42714535
chr1	42748980	42749411
chr1	42766805	42767007
chr1	42767397	42767707
chr1	42787076	42787280
chr1	42816717	42816907
chr1	42846528	42846746
chr1	42932845	42933088
chr1	42973338	42973571
chr1	42996716	42997115
chr1	43008041	43008771
chr1	43039279	43039675
chr1	43073357	43073888
chr1	43097630	43097798
chr1	43143556	43143734
chr1	43215055	43215375
chr1	43219216	43219384
chr1	43240266	43240613
chr1	43289337	43289666
chr1	43348994	43349175
chr1	43363757	43364071
chr1	43505212	43505520
chr1	43527093	43527434
chr1	43545933	43546138
chr1	43564307	43564673
chr1	43566062	43566412
chr1	43568831	43569204
chr1	43604232	43604618
chr1	43620424	43620751
chr1	43649682	43649851
chr1	43650184	43650882
chr1	43707688	43707975
chr1	43710549	43710869
chr1	43856196	43856607
chr1	43864428	43864800
chr1	43868971	43869201
chr1	43901575	43901749
chr1	43914380	43914590
chr1	43946599	43947106
chr1	43953731	43954299
chr1	43970960	43971324
chr1	43978825	43979084
chr1	44068451	44068829
chr1	44076231	44076419
chr1	44077372	44078092
chr1	44088228	44088444
chr1	44089320	44089690
chr1	44101338	44101686
chr1	44110914	44111224
chr1	44112484	44112844
chr1	44213325	44213502
chr1	44214655	44215000
chr1	44217653	44218034
chr1	44249536	44249789
chr1	44264655	44264833
chr1	44277478	44277722
chr1	44282364	44282617
chr1	44283557	44283861
chr1	44303584	44303886
chr1	44322946	44323114
chr1	44327517	44327747
chr1	44559971	44560234
chr1	44587894	44588209
chr1	44661696	44662566
chr1	44662662	44662926
chr1	44688674	44688990
chr1	44689125	44689466
chr1	44730636	44731361
chr1	44771290	44771492
chr1	44807841	44808093
chr1	44837004	44837190
chr1	44855706	44856063
chr1	44888678	44889011
chr1	44909637	44910520
chr1	44986544	44986956
chr1	45039061	45039306
chr1	45116800	45117214
chr1	45198234	45198408
chr1	45246869	45247144
chr1	45266127	45266682
chr1	45292676	45292886
chr1	45303965	45304268
chr1	45322633	45322854
chr1	45351386	45352175
chr1	45356769	45356946
chr1	45373967	45374282
chr1	45411685	45412054
chr1	45499950	45500492
chr1	45633750	45634068
chr1	45635098	45635412
chr1	45644107	45644329
chr1	45660505	45660771
chr1	45668331	45668628
chr1	45679213	45679472
chr1	45687309	45687661
chr1	45687991	45688249
chr1	45771723	45771946
chr1	45843161	45843503
chr1	45913858	45914329
chr1	45957770	45958057
chr1	45979096	45979450
chr1	46019054	46019243
chr1	46031709	46031940
chr1	46058421	46058596
chr1	46117728	46118038
chr1	46132700	46132868
chr1	46178558	46178759
chr1	46183182	46183495
chr1	46194833	46195084
chr1	46204616	46204793
chr1	46205812	46206094
chr1	46246782	46247045
chr1	46302421	46303012
chr1	46348251	46348488
chr1	46402086	46402409
chr1	46459714	46459903
chr1	46481076	46481327
chr1	46518112	46518355
chr1	46527405	46528269
chr1	46556087	46556456
chr1	46590413	46590668
chr1	46601229	46601522
chr1	46623707	46624281
chr1	46637614	46638106
chr1	46667611	46668027
chr1	46693040	46693491
chr1	46719088	46719347
chr1	46876274	46876451
chr1	46970323	46970495
chr1	47091589	47091757
chr1	47187056	47187289
chr1	47209824	47210084
chr1	47254102	47254394
chr1	47295007	47295200
chr1	47521245	47521464
chr1	47569963	47570146
chr1	47710845	47711163
chr1	47761023	47761336
chr1	47766859	47767298
chr1	47783940	47784397
chr1	47835365	47835646
chr1	47840819	47841250
chr1	47849328	47849513
chr1	47872152	47872453
chr1	47905966	47906235
chr1	47930689	47930861
chr1	47968406	47968592
chr1	47991301	47991544
chr1	47995740	47995908
chr1	48047775	48048062
chr1	48069976	48070251
chr1	48079140	48079627
chr1	48082274	48082522
chr1	48082613	48083039
chr1	48084817	48085158
chr1	48104661	48104996
chr1	48237035	48237245
chr1	48258120	48258426
chr1	48530860	48531054
chr1	48545198	48545487
chr1	48547736	48547972
chr1	48613452	48614307
chr1	48619184	48619886
chr1	48645185	48645506
chr1	48663625	48663944
chr1	48680456	48680967
chr1	48718911	48719250
chr1	48720836	48721625
chr1	48735654	48735884
chr1	48739904	48740417
chr1	48741989	48742201
chr1	48761295	48761538
chr1	48777088	48777341
chr1	48808611	48808919
chr1	48878113	48878342
chr1	48878562	48878848
chr1	48914233	48914508
chr1	48917758	48918174
chr1	48974021	48974207
chr1	48978659	48978963
chr1	49051479	49051884
chr1	49052259	49052437
chr1	49147418	49147775
chr1	49226827	49226997
chr1	50308930	50309239
chr1	50333001	50333782
chr1	50444003	50444199
chr1	50572498	50572880
chr1	50607332	50607556
chr1	50685684	50685995
chr1	50765323	50765561
chr1	50778673	50778897
chr1	50788200	50788489
chr1	50791709	50792091
chr1	50807776	50807995
chr1	50936457	50936644
chr1	50960166	50960349
chr1	50964267	50964577
chr1	50968084	50968253
chr1	50977776	50977972
chr1	50995091	50995340
chr1	50995680	50995891
chr1	51048759	51049049
chr1	51090857	51091072
chr1	51288092	51288323
chr1	51351843	51352216
chr1	51423550	51423793
chr1	51425178	51425405
chr1	51454442	51454878
chr1	51461910	51462155
chr1	51509781	51510163
chr1	51531612	51532148
chr1	51539578	51539863
chr1	51564176	51564386
chr1	51584149	51584338
chr1	51657384	51657603
chr1	51684837	51685115
chr1	51700473	51700658
chr1	51718796	51719148
chr1	51729281	51729472
chr1	51844868	51845415
chr1	51935901	51936215
chr1	51939234	51939426
chr1	51957367	51957724
chr1	51968707	51968961
chr1	51980453	51980762
chr1	51995457	51995727
chr1	52002358	52002589
chr1	52005266	52006268
chr1	52033621	52033790
chr1	52059163	52059370
chr1	52075738	52076032
chr1	52112510	52112782
chr1	52122472	52122700
chr1	52122804	52123084
chr1	52154641	52155039
chr1	52168429	52168606
chr1	52243244	52243463
chr1	52343363	52343716
chr1	52481279	52481482
chr1	52487562	52487733
chr1	52506632	52506979
chr1	52544711	52545038
chr1	52550531	52550699
chr1	52620394	52620596
chr1	52651887	52652408
chr1	52687791	52688092
chr1	52697886	52698073
chr1	52723427	52723691
chr1	53024985	53025323
chr1	53039227	53039678
chr1	53046957	53047286
chr1	53133695	53133970
chr1	53159045	53159287
chr1	53196149	53196490
chr1	53249567	53249902
chr1	53286101	53286346
chr1	53290236	53290404
chr1	53607439	53607690
chr1	53625215	53625623
chr1	53808851	53809281
chr1	53838291	53838802
chr1	53884720	53885219
chr1	53889301	53889474
chr1	53902661	53902839
chr1	53983564	53983908
chr1	54059264	54059528
chr1	54080950	54081142
chr1	54095684	54096294
chr1	54113015	54113259
chr1	54117466	54118141
chr1	54129315	54129498
chr1	54129941	54130405
chr1	54138271	54138807
chr1	54149824	54150028
chr1	54190292	54190885
chr1	54220123	54220545
chr1	54273398	54273593
chr1	54288614	54288862
chr1	54290031	54290199
chr1	54329126	54329566
chr1	54331701	54332354
chr1	54332774	54333261
chr1	54354813	54355170
chr1	54376983	54377534
chr1	54385064	54385452
chr1	54395123	54395513
chr1	54397243	54397533
chr1	54464500	54464913
chr1	54479311	54479582
chr1	54488094	54488575
chr1	54596711	54597051
chr1	54641334	54641639
chr1	54715732	54715947
chr1	54764036	54764207
chr1	54858112	54858480
chr1	54860839	54861304
chr1	54871840	54872092
chr1	54889856	54890060
chr1	54893193	54893548
chr1	54904854	54905086
chr1	54967485	54967740
chr1	54971348	54971574
chr1	54994409	54994709
chr1	55000188	55000409
chr1	55005164	55005464
chr1	55043001	55043364
chr1	55044576	55044832
chr1	55067080	55067372
chr1	55070889	55071110
chr1	55071796	55072062
chr1	55124651	55124926
chr1	55215219	55215680
chr1	55229972	55230283
chr1	55239936	55240245
chr1	55277587	55277837
chr1	55278454	55278704
chr1	55355475	55355973
chr1	55377699	55377931
chr1	55384816	55385385
chr1	55408159	55408488
chr1	55429521	55429689
chr1	55464006	55464242
chr1	55468946	55469211
chr1	55579336	55579584
chr1	55626460	55626666
chr1	55656015	55656471
chr1	55658573	55658804
chr1	55662442	55662676
chr1	55706853	55707119
chr1	55714911	55715184
chr1	55717810	55718013
chr1	55718703	55719305
chr1	55898238	55898489
chr1	56194420	56194696
chr1	56259468	56259683
chr1	56339178	56339420
chr1	56355514	56356120
chr1	56385353	56385680
chr1	56423205	56424078
chr1	56425201	56425682
chr1	56426683	56426912
chr1	56438116	56438451
chr1	56439331	56439499
chr1	56505732	56506615
chr1	56515662	56515834
chr1	56581541	56582027
chr1	56584991	56585359
chr1	56585566	56585907
chr1	56645578	56646061
chr1	56718570	56718818
chr1	56798669	56798872
chr1	56800523	56800817
chr1	56889644	56889819
chr1	56945924	56946092
chr1	57087831	57088219
chr1	57336751	57336919
chr1	57955148	57955414
chr1	58056224	58056642
chr1	58075488	58075771
chr1	58079675	58079925
chr1	58161615	58161924
chr1	58205320	58205605
chr1	58291012	58291403
chr1	58317915	58318149
chr1	58545899	58546232
chr1	58549348	58549558
chr1	58573752	58573970
chr1	58599253	58599421
chr1	58678708	58679086
chr1	58699264	58700154
chr1	58775835	58776018
chr1	58803074	58803255
chr1	58809429	58809922
chr1	58839960	58840551
chr1	58841422	58841628
chr1	58859905	58860154
chr1	58877091	58877307
chr1	58882394	58882749
chr1	58883011	58883520
chr1	58884022	58884338
chr1	58885383	58885666
chr1	58899103	58899443
chr1	58922548	58923044
chr1	58949407	58950000
chr1	58981454	58981667
chr1	59013333	59013560
chr1	59020256	59020539
chr1	59066259	59066629
chr1	59104507	59104741
chr1	59115906	59116191
chr1	59171354	59171700
chr1	59178449	59178875
chr1	59179379	59179694
chr1	59180458	59180686
chr1	59203487	59203719
chr1	59297101	59297269
chr1	59382965	59383210
chr1	59511130	59512012
chr1	59512300	59512588
chr1	59530889	59531094
chr1	59550808	59551033
chr1	59556962	59557236
chr1	59572961	59573394
chr1	59619781	59620150
chr1	59721909	59722513
chr1	59738699	59739084
chr1	59742595	59742923
chr1	59759508	59759684
chr1	59779994	59780257
chr1	59814293	59814522
chr1	59857253	59857454
chr1	59950951	59951357
chr1	59977739	59978075
chr1	60120722	60120903
chr1	60281453	60281661
chr1	60281780	60281972
chr1	60285407	60285675
chr1	60470962	60471448
chr1	60527616	60528036
chr1	60587404	60587678
chr1	60596985	60597224
chr1	60616572	60616861
chr1	60660723	60660996
chr1	60860834	60861121
chr1	60861260	60861577
chr1	60866833	60867245
chr1	60994463	60995423
chr1	61049975	61050185
chr1	61057164	61057356
chr1	61077043	61077225
chr1	61104965	61105314
chr1	61116269	61116516
chr1	61141528	61141847
chr1	61177677	61178223
chr1	61186731	61187014
chr1	61194354	61194861
chr1	61224699	61224937
chr1	61324441	61324811
chr1	61414320	61414530
chr1	61438106	61438294
chr1	61451303	61451523
chr1	61700096	61700309
chr1	61856208	61856462
chr1	61937092	61937376
chr1	61952094	61952443
chr1	61960980	61961329
chr1	61974810	61975187
chr1	62068780	62069054
chr1	62070058	62070374
chr1	62092195	62092451
chr1	62198818	62199053
chr1	62312695	62313042
chr1	62471284	62471483
chr1	62562302	62562551
chr1	62583827	62584106
chr1	62595602	62595912
chr1	62606501	62606742
chr1	62609107	62609275
chr1	62721419	62721650
chr1	62784007	62784175
chr1	62920542	62921032
chr1	62933836	62934015
chr1	62959881	62960160
chr1	62972558	62972797
chr1	62989578	62989771
chr1	63012539	63012707
chr1	63055280	63055726
chr1	63055996	63056203
chr1	63158881	63159401
chr1	63230857	63231029
chr1	63233107	63233440
chr1	63257166	63257567
chr1	63353379	63353547
chr1	63466803	63467033
chr1	63523235	63523477
chr1	63557540	63557873
chr1	63578039	63578207
chr1	63593369	63594306
chr1	63674452	63674906
chr1	63679519	63679762
chr1	63691052	63691542
chr1	63800682	63800954
chr1	63841064	63841235
chr1	63843154	63843354
chr1	63867592	63867863
chr1	63874652	63874918
chr1	63884357	63884614
chr1	63911102	63911279
chr1	63919079	63919946
chr1	63928764	63928986
chr1	63929130	63929326
chr1	63969063	63969253
chr1	63982101	63982293
chr1	64039000	64039307
chr1	64073840	64074311
chr1	64082673	64082892
chr1	64172524	64172705
chr1	64173656	64173851
chr1	64183944	64184129
chr1	64243735	64244154
chr1	64246772	64247058
chr1	64378957	64379125
chr1	64425430	64425714
chr1	64447576	64447987
chr1	64455274	64455566
chr1	64470049	64470273
chr1	64503022	64503216
chr1	64512253	64512489
chr1	64513597	64513797
chr1	64514093	64514501
chr1	64542154	64542351
chr1	64555982	64556297
chr1	64573582	64573852
chr1	64594909	64595273
chr1	64632619	64632828
chr1	64682525	64682735
chr1	64685689	64686258
chr1	64745301	64745662
chr1	64748777	64749076
chr1	64835693	64836054
chr1	64846231	64846406
chr1	64848812	64849104
chr1	64898161	64898519
chr1	64912476	64912852
chr1	64942158	64942367
chr1	64956964	64957193
chr1	64960093	64960294
chr1	64966215	64966395
chr1	65025669	65025984
chr1	65109485	65109763
chr1	65215761	65216092
chr1	65235955	65236129
chr1	65243999	65244311
chr1	65260951	65261437
chr1	65281907	65282105
chr1	65352977	65353199
chr1	65396300	65396491
chr1	66177522	66177748
chr1	66263730	66264113
chr1	66302083	66302520
chr1	66320079	66320247
chr1	66331624	66331929
chr1	66366510	66366840
chr1	66442216	66442595
chr1	66705163	66705331
chr1	66714625	66714901
chr1	66827373	66827578
chr1	66916394	66916598
chr1	66944697	66944969
chr1	66980666	66980924
chr1	67052606	67052918
chr1	67124567	67124773
chr1	67135378	67135566
chr1	67141920	67142112
chr1	67143733	67144045
chr1	67166280	67166582
chr1	67169933	67170372
chr1	67172165	67172583
chr1	67192175	67192449
chr1	67192695	67193215
chr1	67210115	67210332
chr1	67237518	67237726
chr1	67316527	67316800
chr1	67347045	67347213
chr1	67383584	67384205
chr1	67398047	67398404
chr1	67430307	67431075
chr1	67431487	67431655
chr1	67464813	67465023
chr1	67465510	67465747
chr1	67472137	67472346
chr1	67496481	67496781
chr1	67624758	67624960
chr1	67644258	67644536
chr1	67673235	67673403
chr1	67697630	67698012
chr1	67701924	67702093
chr1	67766245	67766476
chr1	67774434	67774631
chr1	67795740	67795921
chr1	67796202	67796481
chr1	67830298	67830561
chr1	67833934	67834182
chr1	67953384	67953638
chr1	67990577	67990894
chr1	68083709	68083919
chr1	68130260	68130443
chr1	68141037	68141762
chr1	68141997	68142468
chr1	68205001	68205328
chr1	68314005	68314367
chr1	68321018	68321305
chr1	68323339	68323705
chr1	68329082	68329430
chr1	68359061	68359381
chr1	68369676	68369962
chr1	68375988	68376285
chr1	68384451	68384800
chr1	68594872	68595117
chr1	69019476	69019664
chr1	69162701	69162920
chr1	69173385	69173625
chr1	69258763	69259019
chr1	69542642	69542825
chr1	69609198	69609366
chr1	69700797	69701014
chr1	69841738	69841975
chr1	69981399	69981698
chr1	70006903	70007422
chr1	70029787	70030118
chr1	70042463	70042635
chr1	70411249	70411461
chr1	70434327	70434511
chr1	70461250	70461637
chr1	70475123	70475336
chr1	70949386	70949685
chr1	71192958	71193306
chr1	71463261	71463519
chr1	71611345	71611691
chr1	71844492	71844715
chr1	72284617	72284789
chr1	72580353	72580600
chr1	72584869	72585187
chr1	72623230	72623462
chr1	73044068	73044370
chr1	73044450	73044710
chr1	73394825	73395145
chr1	73396499	73396825
chr1	73593250	73593497
chr1	73593870	73594078
chr1	73595572	73595748
chr1	73602489	73602900
chr1	73948676	73948999
chr1	74174445	74174721
chr1	74567183	74567625
chr1	74583990	74584211
chr1	74803037	74803362
chr1	75301452	75301663
chr1	75313383	75313658
chr1	75318594	75319123
chr1	75369787	75370045
chr1	75430672	75431034
chr1	75438152	75438348
chr1	75500677	75501042
chr1	75501273	75501641
chr1	75522503	75522816
chr1	75539586	75539962
chr1	75587362	75587530
chr1	75600914	75601138
chr1	75601458	75601719
chr1	75631121	75631306
chr1	75648512	75648815
chr1	75686780	75686974
chr1	75723464	75723653
chr1	75723959	75724361
chr1	75724550	75725029
chr1	75787709	75788030
chr1	75788255	75788450
chr1	75908666	75908953
chr1	75961913	75962427
chr1	75977596	75978181
chr1	76021775	76022061
chr1	76049415	76049824
chr1	76120402	76120759
chr1	76131091	76131564
chr1	76239972	76240224
chr1	76254060	76254267
chr1	76294545	76294860
chr1	76531654	76531947
chr1	76661205	76661550
chr1	76687722	76687900
chr1	76779888	76780078
chr1	77025963	77026191
chr1	77030243	77030491
chr1	77388674	77388959
chr1	77412627	77412923
chr1	77445783	77446154
chr1	77450410	77450685
chr1	77515572	77515897
chr1	77655461	77655648
chr1	77656449	77656695
chr1	77689751	77690074
chr1	77722083	77722351
chr1	77792253	77792774
chr1	77899801	77900194
chr1	77984782	77984952
chr1	78033120	78033510
chr1	78047254	78048039
chr1	78053062	78053400
chr1	78059517	78059732
chr1	78101680	78101973
chr1	78172791	78173047
chr1	78177810	78178020
chr1	78335175	78335444
chr1	78565349	78565726
chr1	79789687	79790115
chr1	79847800	79847994
chr1	79982330	79982583
chr1	80341072	80341428
chr1	80426303	80426541
chr1	80446735	80446903
chr1	80468677	80468936
chr1	80471703	80471871
chr1	80534164	80534372
chr1	80681781	80682065
chr1	80918323	80918769
chr1	81130308	81130526
chr1	81193055	81193241
chr1	81463576	81464046
chr1	81607881	81608059
chr1	81920179	81920583
chr1	82175016	82175405
chr1	82632209	82632387
chr1	83134401	83134655
chr1	83158186	83158499
chr1	83158956	83159150
chr1	83163110	83163653
chr1	83342840	83343246
chr1	83343351	83343538
chr1	83393234	83393415
chr1	83814333	83814501
chr1	83860643	83860811
chr1	84075258	84075604
chr1	84117221	84117566
chr1	84260325	84260648
chr1	84289242	84289411
chr1	84390306	84390593
chr1	84425207	84425517
chr1	84436438	84436606
chr1	84505133	84505484
chr1	84547550	84547812
chr1	84573047	84573373
chr1	84672047	84672404
chr1	84753624	84753816
chr1	84768058	84768369
chr1	84782527	84782970
chr1	84796270	84796523
chr1	84864171	84864431
chr1	84913602	84913870
chr1	84916534	84916757
chr1	84936279	84936512
chr1	85047728	85048014
chr1	85048346	85048553
chr1	85048697	85048908
chr1	85055803	85056165
chr1	85058919	85059132
chr1	85071009	85071316
chr1	85195833	85196065
chr1	85274895	85275192
chr1	85278795	85279026
chr1	85282638	85282969
chr1	85320580	85321145
chr1	85451432	85451600
chr1	85459344	85459587
chr1	85575722	85575900
chr1	85576300	85576773
chr1	85580592	85580770
chr1	85636448	85636616
chr1	85708283	85708526
chr1	86346847	86347118
chr1	86374575	86375059
chr1	86429624	86430022
chr1	86651055	86651238
chr1	86704594	86704920
chr1	86714267	86714452
chr1	86915651	86915880
chr1	86916143	86916786
chr1	86936475	86936661
chr1	86971847	86972028
chr1	86972309	86972683
chr1	87024523	87024713
chr1	87131790	87132117
chr1	87166857	87167241
chr1	87242437	87242829
chr1	87286255	87286429
chr1	87397736	87397982
chr1	87452703	87452997
chr1	87453463	87453845
chr1	87642613	87643050
chr1	87660651	87660983
chr1	87796500	87796896
chr1	87861117	87861411
chr1	87917047	87917384
chr1	87927481	87927649
chr1	87939313	87939546
chr1	88061578	88061755
chr1	88249356	88249717
chr1	88488280	88488801
chr1	88583927	88584133
chr1	88605295	88605950
chr1	88662100	88662268
chr1	88697671	88697974
chr1	88698134	88698478
chr1	88701216	88701597
chr1	88877369	88877565
chr1	88973763	88974165
chr1	89219924	89220093
chr1	89358410	89358594
chr1	89527826	89528097
chr1	89555633	89555876
chr1	89557199	89557415
chr1	89624083	89624414
chr1	89635875	89636369
chr1	89641913	89642116
chr1	89743897	89744135
chr1	89836903	89837307
chr1	89847390	89847587
chr1	89913035	89913286
chr1	89932014	89932270
chr1	89938161	89938663
chr1	89942794	89943096
chr1	89975120	89975389
chr1	89982006	89982410
chr1	89982671	89983143
chr1	89995177	89995377
chr1	89995896	89996156
chr1	90325472	90325747
chr1	90706427	90706749
chr1	90707405	90707573
chr1	90761748	90761951
chr1	90847821	90848004
chr1	90881138	90881362
chr1	91059255	91059462
chr1	91387188	91387432
chr1	91578670	91578908
chr1	91591402	91592213
chr1	91592524	91592863
chr1	91617547	91617753
chr1	91650932	91651111
chr1	91699474	91699900
chr1	91700205	91700409
chr1	91716180	91716379
chr1	91737049	91737520
chr1	91750697	91750892
chr1	91755902	91756256
chr1	91783160	91783328
chr1	91817361	91817930
chr1	91819194	91819766
chr1	91831674	91831889
chr1	91832327	91832672
chr1	91839445	91839847
chr1	91857517	91858019
chr1	91878468	91878914
chr1	91885619	91885848
chr1	91890570	91890917
chr1	91925860	91926028
chr1	91926516	91926704
chr1	91927348	91927559
chr1	91956255	91956593
chr1	92098895	92099111
chr1	92145004	92145255
chr1	92168841	92169009
chr1	92228759	92228994
chr1	92297640	92297815
chr1	92299082	92299505
chr1	92649365	92649579
chr1	92710859	92711090
chr1	92711423	92711780
chr1	92729349	92729616
chr1	92762445	92762638
chr1	92831889	92832244
chr1	92927117	92927312
chr1	92967911	92968363
chr1	92973584	92973818
chr1	92994091	92994450
chr1	93023642	93023902
chr1	93079008	93079672
chr1	93093983	93094168
chr1	93131197	93131532
chr1	93147710	93148348
chr1	93161351	93161801
chr1	93177403	93177686
chr1	93221904	93222240
chr1	93335971	93336279
chr1	93430517	93430903
chr1	93443531	93443756
chr1	93488309	93488603
chr1	93534748	93535005
chr1	93585161	93585432
chr1	93663286	93663540
chr1	93664642	93664984
chr1	93666892	93667324
chr1	93670182	93670397
chr1	93680214	93680942
chr1	93691106	93691607
chr1	93695929	93696270
chr1	93708742	93709725
chr1	93715647	93716102
chr1	93722106	93722410
chr1	93771912	93772182
chr1	93828138	93828549
chr1	93837974	93838644
chr1	93846693	93846861
chr1	93847337	93847665
chr1	93874073	93874311
chr1	93908710	93909126
[truncated: 45,073 more rows]

## Sheet: beta-catenin peaks
chrom	chromStart	chromEnd
chr1	10078658	10078776
chr1	13929476	13929652
chr1	15344026	15344110
chr1	16012748	16012868
chr1	16513828	16513907
chr1	16514072	16514225
chr1	16666765	16666920
chr1	16740571	16740663
chr1	16895913	16896060
chr1	17903475	17903615
chr1	21538104	21538223
chr1	22323811	22323967
chr1	22324063	22324149
chr1	22492809	22492938
chr1	24155280	24155397
chr1	28780468	28780563
chr1	43008468	43008618
chr1	44101418	44101651
chr1	55828254	55828453
chr1	59511590	59511729
chr1	60470983	60471064
chr1	67172169	67172367
chr1	67192990	67193073
chr1	76294627	76294824
chr1	86704660	86704760
chr1	91591863	91592038
chr1	91832394	91832505
chr1	93079102	93079221
chr1	93250508	93250619
chr1	93715719	93715851
chr1	99662738	99662834
chr1	108865683	108865956
chr1	114928285	114928413
chr1	143729458	143729558
chr1	146376803	146376987
chr1	147808115	147808240
chr1	149832548	149832676
chr1	149852667	149852836
chr1	149861202	149861289
chr1	151190158	151190254
chr1	151973133	151973287
chr1	155069867	155070128
chr1	155244764	155244860
chr1	161327339	161327444
chr1	161447159	161447272
chr1	161461966	161462131
chr1	162224420	162224499
chr1	163321738	163321848
chr1	168971590	168971669
chr1	171843250	171843478
chr1	171916418	171916690
chr1	176996467	176996844
chr1	177571750	177571902
chr1	179303162	179303523
chr1	186315790	186316022
chr1	194748748	194748978
chr1	205122200	205122391
chr1	207738187	207738271
chr1	213176456	213176572
chr1	219444587	219444737
chr1	219877169	219877266
chr1	219903028	219903294
chr1	223045572	223045812
chr1	223465127	223465300
chr1	224684998	224685275
chr1	228612510	228612618
chr1	228630354	228630479
chr1	228642427	228642514
chr1	228646044	228646137
chr1	229064493	229064632
chr1	232358761	232358911
chr1	234886505	234886660
chr1	240650459	240650637
chr1	242635242	242635339
chr1	248944479	248944604
chr10	105995	106107
chr10	4790937	4791181
chr10	18142409	18142759
chr10	18158845	18158956
chr10	21724753	21724840
chr10	22756634	22756799
chr10	31941336	31941468
chr10	35153691	35153862
chr10	42766356	42766435
chr10	50605556	50605691
chr10	58811057	58811224
chr10	60978915	60979071
chr10	61067002	61067193
chr10	61216108	61216222
chr10	61612698	61612791
chr10	65938425	65938681
chr10	75294913	75295088
chr10	75295409	75295546
chr10	75498403	75498758
chr10	76251938	76252395
chr10	85362536	85362678
chr10	90303191	90303270
chr10	93702589	93702674
chr10	100881236	100881619
chr10	102731331	102731452
chr10	102877116	102877195
chr10	103507881	103508091
chr10	106805420	106805760
chr10	111390625	111390718
chr10	112039630	112039735
chr10	112261383	112261497
chr10	113007421	113007585
chr10	114479365	114479664
chr10	114915568	114915718
chr10	118214341	118214527
chr10	118667855	118667936
chr10	125556950	125557155
chr10	131426322	131426561
chr10	131427340	131427602
chr10	133753713	133753802
chr11	1842502	1842948
chr11	2203311	2203463
chr11	8384600	8384814
chr11	29481742	29481838
chr11	29481941	29482066
chr11	29606663	29606962
chr11	41993537	41993656
chr11	42169275	42169466
chr11	42195619	42195703
chr11	42465155	42465305
chr11	59550563	59550664
chr11	62841398	62841548
chr11	62841632	62841796
chr11	70196351	70196436
chr11	73787998	73788121
chr11	80563620	80563856
chr11	85815577	85815801
chr11	86790141	86790226
chr11	87711914	87712077
chr11	87847755	87847834
chr11	87924231	87924472
chr11	88214875	88215084
chr11	88216640	88216936
chr11	90448227	90448472
chr11	94867291	94867374
chr11	95673443	95673746
chr11	100632980	100633107
chr11	104246483	104246615
chr11	110305660	110305958
chr11	110409292	110409396
chr11	110565404	110565538
chr11	110710522	110710770
chr11	112961222	112961303
chr11	113189528	113189725
chr11	113190182	113190263
chr11	114171517	114171662
chr11	114783875	114784057
chr11	115264098	115264361
chr11	116459548	116459910
chr11	123380134	123380559
chr11	126564551	126564730
chr11	126883369	126883544
chr11	131520381	131520647
chr11	132559402	132559483
chr12	10167796	10167922
chr12	11186461	11186544
chr12	12403876	12404027
chr12	12586917	12587015
chr12	12600813	12600941
chr12	18313460	18313610
chr12	19304486	19304605
chr12	20551436	20551523
chr12	26243502	26243654
chr12	26745098	26745190
chr12	26987874	26987998
chr12	27841418	27841629
chr12	29667110	29667189
chr12	31959267	31959355
chr12	41212695	41212867
chr12	44091375	44091628
chr12	44794998	44795127
chr12	44948775	44948924
chr12	48199822	48200046
chr12	55823515	55823650
chr12	58291225	58291344
chr12	59759790	59760071
chr12	60417727	60417823
chr12	64909102	64909516
chr12	65300164	65300448
chr12	65494593	65494704
chr12	67459178	67459286
chr12	68477516	68477633
chr12	69366301	69366427
chr12	71986165	71986403
chr12	75635819	75635898
chr12	77734763	77734992
chr12	77914326	77914435
chr12	88690125	88690301
chr12	91648331	91648502
chr12	98041516	98041643
chr12	101098324	101098519
chr12	101098621	101098847
chr12	108164342	108164426
chr12	109696047	109696371
chr12	110813452	110813562
chr12	111154387	111154577
chr12	112926637	112926728
chr12	114656162	114656447
chr12	114684118	114684205
chr12	114799712	114799967
chr12	114914280	114914597
chr12	114952958	114953133
chr12	115437048	115437253
chr12	115630140	115630528
chr12	118729707	118729786
chr12	118801295	118801444
chr12	120678120	120678458
chr12	124609376	124609478
chr12	124866891	124867082
chr12	127398245	127398363
chr12	130764671	130764750
chr12	130887420	130887594
chr12	130887875	130888034
chr12	132006152	132006309
chr12_KI270904v1_alt	213101	213218
chr12_KI270904v1_alt	381359	381544
chr13	21739844	21740058
chr13	22107680	22107867
chr13	23889376	23889491
chr13	44243627	44243706
chr13	44921611	44921747
chr13	44968209	44968291
chr13	49371991	49372378
chr13	50965547	50965801
chr13	51478007	51478122
chr13	60288274	60288376
chr13	71715182	71715265
chr13	72384256	72384451
chr13	72405634	72405751
chr13	72540909	72541053
chr13	72541158	72541255
chr13	72570381	72570619
chr13	75385548	75386046
chr13	77912189	77912405
chr13	96550943	96551199
chr13	96646156	96646261
chr13	98240197	98240522
chr13	100098969	100099187
chr13	100300408	100300527
chr13	100314620	100314873
chr13	102333246	102333417
chr13	102845880	102845972
chr13	105118512	105118594
chr13	109331169	109331660
chr13	109781938	109782085
chr13	109868989	109869250
chr13	111052018	111052228
chr13	111052573	111052661
chr13	113296994	113297136
chr13	114352785	114352879
chr14	24908873	24909040
chr14	27432561	27432650
chr14	32278199	32278336
chr14	32393281	32393383
chr14	34546761	34546883
chr14	34555999	34556110
chr14	34556222	34556431
chr14	35855659	35855961
chr14	39240187	39240558
chr14	48909015	48909101
chr14	54102241	54102427
chr14	58988613	58988769
chr14	63243705	63244133
chr14	68295441	68295520
chr14	80964606	80964812
chr14	82341491	82341613
chr14	84345305	84345397
chr14	84760555	84760774
chr14	89184830	89184973
chr14	89198943	89199151
chr14	94518149	94518228
chr14	95491557	95491715
chr14	100771226	100771314
chr14	100840508	100840643
chr14_GL000009v2_random	66849	66966
chr14_GL000225v1_random	41422	41565
chr15	33108650	33108814
chr15	34855591	34855690
chr15	34969766	34969884
chr15	41443416	41443597
chr15	46265900	46266212
chr15	48283900	48284064
chr15	50570200	50570335
chr15	55825260	55825501
chr15	57610180	57610268
chr15	57824249	57824505
chr15	57916341	57916493
chr15	63055276	63055355
chr15	63559336	63559459
chr15	64387719	64387834
chr15	65296122	65296243
chr15	65304960	65305095
chr15	65694856	65695123
chr15	66386688	66386825
chr15	68277619	68277811
chr15	71390239	71390326
chr15	71431761	71431972
chr15	74168986	74169159
chr15	76184277	76184474
chr15	79549372	79549451
chr15	79881792	79881939
chr15	91183625	91183893
chr15	91279503	91279733
chr15	91331597	91331824
chr15	97411052	97411278
chr15	98405151	98405374
chr15	98737762	98737937
chr16	174014	174097
chr16	2795127	2795216
chr16	3500854	3500977
chr16	9422985	9423104
chr16	13385602	13385758
chr16	16974318	16974405
chr16	17460001	17460134
chr16	21698384	21698503
chr16	28822571	28822690
chr16	29679749	29679908
chr16	55045817	55046222
chr16	56485409	56485511
chr16	56540234	56540340
chr16	56918362	56918481
chr16	63768519	63768794
chr16	64236546	64236662
chr16	80883308	80883446
chr16	81571959	81572185
chr16	89994840	89995032
chr16	89995117	89995285
chr16	89995612	89995714
chr17	1469319	1469447
chr17	8420082	8420170
chr17	13321660	13321895
chr17	18087810	18088066
chr17	19062041	19062330
chr17	19112302	19112488
chr17	19138201	19138302
chr17	19188055	19188204
chr17	27906769	27906897
chr17	27960261	27960626
chr17	29344513	29344607
chr17	33233892	33234136
chr17	43233750	43234055
chr17	43239690	43239769
chr17	43239845	43240155
chr17	43245776	43246085
chr17	43251837	43251968
chr17	43266571	43266809
chr17	43271088	43271602
chr17	43272856	43273233
chr17	43277744	43278078
chr17	43283905	43283987
chr17	43284085	43284175
chr17	43290022	43290136
chr17	43296166	43296278
chr17	43299747	43299886
chr17	43300027	43300118
chr17	43361138	43361416
chr17	45176401	45176498
chr17	47884200	47884352
chr17	50024894	50025023
chr17	52649130	52649262
chr17	55692047	55692126
chr17	56457627	56457831
chr17	57478571	57478662
chr17	59355123	59355446
chr17	63600799	63600922
chr17	64131979	64132084
chr17	66807511	66807590
chr17	68822064	68822167
chr17	72629856	72629935
chr17	74514559	74514646
chr17	74514875	74515062
chr17	74800370	74800484
chr17	82336656	82336787
chr17_KI270857v1_alt	1303636	1303772
chr17_KI270857v1_alt	2065905	2065999
chr18	97044	97293
chr18	10131744	10131923
chr18	10179502	10179640
chr18	10511707	10512090
chr18	14299040	14299119
chr18	22709850	22709995
chr18	24530805	24530971
chr18	25449371	25449467
chr18	27952855	27953084
chr18	34830392	34830501
chr18	39464086	39464319
chr18	45773937	45774016
chr18	46758213	46758415
chr18	48333555	48333751
chr18	48426816	48426957
chr18	48680361	48680459
chr18	50425241	50425429
chr18	51453286	51453404
chr18	53599000	53599225
chr18	62600536	62600644
chr18	62936790	62936875
chr18	70205708	70205943
chr18	75212448	75212665
chr18_GL383567v1_alt	133100	133313
chr19	3721455	3721535
chr19	4724633	4724749
chr19	23823995	23824079
chr19	31962613	31962837
chr19	35213997	35214222
chr19	38196285	38196436
chr19	47907511	47907648
chr19	47923669	47923855
chr19	47934007	47934097
chr19	48772621	48772723
chr19	50112403	50112533
chr19	50117831	50117933
chr19	50123149	50123229
chr19	50376316	50376467
chr19	52200844	52201217
chr19	52646887	52647030
chr1_GL383519v1_alt	49773	49918
chr1_KI270713v1_random	21786	21899
chr1_KI270765v1_alt	71703	71817
chr2	3575099	3575206
chr2	8310696	8311062
chr2	8611801	8612111
chr2	8612902	8613025
chr2	12663762	12663973
chr2	14293243	14293407
chr2	14420927	14421018
chr2	17578595	17578701
chr2	17578856	17578935
chr2	21056527	21056666
chr2	23523867	23523988
chr2	27912743	27913105
chr2	32832828	32832934
chr2	37365880	37365980
chr2	37371130	37371219
chr2	37376760	37377007
chr2	37379905	37380066
chr2	38181913	38181992
chr2	41728855	41729066
chr2	43569486	43569586
chr2	45532244	45532448
chr2	59630895	59631198
chr2	59684292	59684431
chr2	59963220	59963299
chr2	60271896	60271977
chr2	63553173	63553502
chr2	78967400	78967582
chr2	79162007	79162404
chr2	87460490	87460787
chr2	100291219	100291363
chr2	101566606	101566701
chr2	111489809	111489924
chr2	111987358	111987509
chr2	112596536	112596636
chr2	113979633	113979731
chr2	114687970	114688110
chr2	115624083	115624182
chr2	118050600	118050703
chr2	118121860	118122000
chr2	121605342	121605479
chr2	135246956	135247157
chr2	144267440	144267525
chr2	150182749	150182871
chr2	152401436	152401524
chr2	153101346	153101457
chr2	161352841	161353015
chr2	166777555	166777686
chr2	176996525	176996726
chr2	177059774	177059903
chr2	177263442	177263663
chr2	177318661	177318926
chr2	177528482	177528601
chr2	177711607	177711686
chr2	177872969	177873084
chr2	177874119	177874430
chr2	178849331	178849539
chr2	178922639	178922815
chr2	196294559	196294650
chr2	197515298	197515407
chr2	199149683	199149763
chr2	226631818	226632034
chr2	227212999	227213125
chr2	242181972	242182172
chr20	2123898	2123978
chr20	2201129	2201253
chr20	4973635	4973783
chr20	6164747	6165015
chr20	10125920	10126074
chr20	12044548	12044698
chr20	16097075	16097154
chr20	21017714	21017955
chr20	23003948	23004117
chr20	25031390	25031568
chr20	25037857	25038075
chr20	34334688	34334777
chr20	35961290	35961556
chr20	36169514	36169607
chr20	38181426	38181601
chr20	42412236	42412341
chr20	45725177	45725302
chr20	51492662	51492985
chr20	64285905	64286021
chr21	8205809	8205948
chr21	8210027	8210129
chr21	8210885	8211191
chr21	8215335	8215419
chr21	8217582	8217785
chr21	8235625	8235762
chr21	8259657	8259823
chr21	8386953	8387125
chr21	8388189	8388277
chr21	8388798	8388901
chr21	8394075	8394341
chr21	8398368	8398505
chr21	8398586	8398727
chr21	8405411	8405500
chr21	8437238	8437333
chr21	8438278	8438480
chr21	8442618	8442743
chr21	8443549	8443653
chr21	8443863	8443966
chr21	8988232	8988336
chr21	17501472	17501551
chr21	18544644	18544878
chr21	21921570	21921653
chr21	26087424	26087668
chr21	32463975	32464129
chr21	36254684	36254794
chr21	39313574	39313733
chr21	40070952	40071189
chr21	43913963	43914119
chr22	21982778	21982874
chr22	28977690	28977835
chr22	28989850	28990059
chr22	29030795	29030986
chr22	29217185	29217271
chr22	32840312	32840402
chr22	36614087	36614338
chr22	36707101	36707199
chr22_KI270733v1_random	125973	126056
chr22_KI270733v1_random	127365	127532
chr22_KI270733v1_random	131655	131825
chr22_KI270733v1_random	133879	133972
chr22_KI270733v1_random	140568	140723
chr22_KI270733v1_random	153944	154047
chr22_KI270733v1_random	165188	165320
chr22_KI270733v1_random	171066	171205
chr22_KI270733v1_random	171352	171535
chr22_KI270733v1_random	172449	172732
chr22_KI270733v1_random	173923	174113
chr22_KI270733v1_random	175247	175337
chr22_KI270733v1_random	176753	176941
chr22_KI270733v1_random	177627	177859
chr22_KI270733v1_random	178012	178135
chr22_KI270733v1_random	179024	179209
chr22_KI270733v1_random	179546	179713
chr3	4591933	4592016
chr3	7745478	7745628
chr3	11619103	11619302
chr3	12688076	12688320
chr3	13133608	13133789
chr3	14291221	14291310
chr3	14678238	14678344
chr3	15333222	15333387
chr3	16866513	16866741
chr3	17040789	17041285
chr3	19390497	19390720
chr3	26634587	26634823
chr3	30120165	30120247
chr3	30684908	30685094
chr3	32292258	32292355
chr3	37321541	37321620
chr3	37553180	37553436
chr3	41064128	41064207
chr3	41199403	41199499
chr3	41265990	41266072
chr3	41461326	41461650
chr3	41684267	41684459
chr3	41933416	41933515
chr3	42435082	42435202
chr3	45015098	45015191
chr3	45688942	45689147
chr3	46579008	46579129
chr3	50796509	50796757
chr3	51538617	51538729
chr3	52704592	52704824
chr3	53347605	53347731
chr3	59186118	59186202
chr3	59595015	59595119
chr3	59606641	59606752
chr3	60216013	60216121
chr3	63059188	63059334
chr3	64852826	64853153
chr3	65857055	65857142
chr3	68963548	68963803
chr3	69902325	69902468
chr3	70735916	70736016
chr3	71914732	71914857
chr3	73147164	73147392
chr3	73490793	73491046
chr3	73522084	73522201
chr3	73818826	73819089
chr3	76409654	76409817
chr3	81886172	81886251
chr3	83715404	83715578
chr3	90042005	90042161
chr3	101391583	101391741
chr3	101561824	101561951
chr3	102233977	102234072
chr3	103453430	103453685
chr3	107593021	107593271
chr3	107633424	107633572
chr3	108267458	108267621
chr3	109126057	109126270
chr3	110415853	110416005
chr3	110783681	110783760
chr3	111454729	111454885
chr3	114077080	114077168
chr3	114128288	114128478
chr3	117416530	117416664
chr3	121218810	121218889
chr3	122825218	122825333
chr3	126982701	126982784
chr3	131151619	131151706
chr3	141239393	141239473
chr3	145557489	145557568
chr3	148828473	148828552
chr3	148830862	148831006
chr3	150278898	150278979
chr3	150344273	150344363
chr3	150737311	150737689
chr3	151638893	151638972
chr3	155111088	155111415
chr3	160973147	160973318
chr3	162764529	162764682
chr3	162875262	162875344
chr3	171178784	171178868
chr3	172309184	172309362
chr3	177359958	177360184
chr3	177966596	177966868
chr3	184248903	184249014
chr3	186214102	186214212
chr3	190326735	190327104
chr3	192077850	192078060
chr3	196049804	196049901
chr3	196055668	196056186
chr3	196069747	196070022
chr3_GL383526v1_alt	49462	49669
chr4	4472393	4472473
chr4	8050947	8051074
chr4	8101440	8101521
chr4	10577796	10577924
chr4	11232190	11232296
chr4	12108983	12109211
chr4	14856031	14856164
chr4	17018222	17018301
chr4	18675874	18675987
chr4	23611980	23612114
chr4	38570866	38571218
chr4	38672297	38672400
chr4	41405931	41406476
chr4	41563130	41563302
chr4	53587387	53587494
chr4	56658635	56658845
chr4	57504264	57504580
chr4	57651529	57651728
chr4	58188481	58188591
chr4	60944135	60944393
chr4	61261730	61261815
chr4	69460499	69460707
chr4	70090710	70090825
chr4	71028473	71028572
chr4	72759675	72759803
chr4	76520276	76520381
chr4	88190196	88190338
chr4	100723297	100723443
chr4	100750671	100750810
chr4	108173246	108173529
chr4	108247709	108247911
chr4	108454293	108454539
chr4	111689313	111689468
chr4	114098743	114098829
chr4	121014549	121014821
chr4	121358696	121358788
chr4	121483330	121483554
chr4	124420467	124420590
chr4	139739229	139739540
chr4	140096170	140096327
chr4	140154198	140154330
chr4	142959283	142959451
chr4	153513727	153513829
chr4	156762836	156763066
chr4	157780836	157780932
chr4	190179885	190179965
chr4	190203330	190203500
chr4_GL000008v2_random	146590	146673
chr5	5537435	5537721
chr5	5615518	5615893
chr5	5834252	5834419
chr5	5834671	5834807
chr5	9384539	9384654
chr5	9699300	9699450
chr5	9699612	9699730
chr5	11306653	11306755
chr5	11610050	11610159
chr5	15641651	15641820
chr5	15719825	15719943
chr5	18334890	18335003
chr5	20360317	20360455
chr5	25759544	25759727
chr5	34133642	34133773
chr5	36581188	36581446
chr5	37002222	37002404
chr5	37379171	37379284
chr5	37665952	37666147
chr5	38338573	38338688
chr5	39413053	39413312
chr5	40835199	40835427
chr5	52599506	52599587
chr5	53199958	53200094
chr5	53934666	53934839
chr5	54745771	54745931
chr5	58891197	58891411
chr5	61065317	61065653
chr5	65751552	65751665
chr5	69844227	69844364
chr5	74418750	74419104
chr5	75374525	75374731
chr5	75843365	75843629
chr5	76148082	76148255
chr5	76504050	76504174
chr5	80175317	80175620
chr5	80181813	80182043
chr5	82387369	82387660
chr5	87713455	87713605
chr5	88366184	88366449
chr5	88370079	88370196
chr5	90955692	90955784
chr5	91028647	91028898
chr5	92802054	92802222
chr5	101102632	101102822
chr5	101294148	101294354
chr5	102875862	102876000
chr5	106956274	106956470
chr5	107985194	107985369
chr5	110043165	110043321
chr5	112931549	112931736
chr5	114395842	114395947
chr5	116242879	116242958
chr5	116505914	116506194
chr5	116546080	116546266
chr5	116574869	116574963
chr5	119801690	119801773
chr5	120141235	120141314
chr5	120504310	120504622
chr5	124718386	124718667
chr5	124869662	124869901
chr5	125317185	125317382
chr5	128364961	128365075
chr5	130222617	130222880
chr5	132699136	132699358
chr5	134511894	134512068
chr5	136088240	136088348
chr5	136089972	136090051
chr5	136777187	136777383
chr5	137060957	137061057
chr5	137833563	137833662
chr5	150580394	150580563
chr5	156041979	156042129
chr5	156695484	156695569
chr5	158026539	158026789
chr5	158054813	158054982
chr5	164747579	164747658
chr5	169743081	169743250
chr5	173766462	173766636
chr5_KI270796v1_alt	37665	37808
chr6	148501	148704
chr6	4337206	4337374
chr6	8721679	8721758
chr6	8958994	8959095
chr6	14119901	14120031
chr6	14622157	14622389
chr6	22418931	22419088
chr6	25488108	25488201
chr6	27495776	27495855
chr6	36123779	36123869
chr6	36239716	36240114
chr6	36358142	36358322
chr6	46105720	46105859
chr6	46367419	46367652
chr6	46564114	46564194
chr6	47844129	47844222
chr6	50152143	50152423
chr6	50277695	50278045
chr6	69672839	69672942
chr6	70417711	70417838
chr6	75425233	75425312
chr6	76768225	76768412
chr6	79078237	79078323
chr6	87798900	87799149
chr6	88563254	88563351
chr6	88575411	88575651
chr6	100156266	100156350
chr6	101953621	101953841
chr6	102340380	102340664
chr6	118105652	118105998
chr6	118223856	118224040
chr6	129743602	129743736
chr6	130134746	130135030
chr6	130137682	130137903
chr6	131427498	131427922
chr6	132352200	132352324
chr6	134250152	134250345
chr6	134740603	134740682
chr6	136173833	136173932
chr6	136178717	136178943
chr6	137665383	137665646
chr6	137900889	137901242
chr6	137905378	137905682
chr6	137970533	137970627
chr6	143755322	143755608
chr6	143964194	143964276
chr6	146962399	146962715
chr6	146991198	146991443
chr6	148104277	148104378
chr6	148904016	148904138
chr6	149094982	149095215
chr6	149564102	149564182
chr6	151501841	151501982
chr6	152350846	152350929
chr6	152351005	152351087
chr6	158737207	158737339
chr6	161838818	161838900
chr6	162360954	162361047
chr7	17716007	17716117
chr7	17722763	17722938
chr7	19139674	19140035
chr7	19336974	19337126
chr7	19400110	19400223
chr7	25408276	25408439
chr7	25922466	25922598
chr7	29490371	29490646
chr7	34790951	34791061
chr7	38434161	38434307
chr7	38540746	38540901
chr7	39118759	39118889
chr7	40641845	40642057
chr7	41507970	41508175
chr7	46954265	46954539
chr7	46996362	46996504
chr7	47475299	47475464
chr7	47728380	47728504
chr7	56372911	56373043
chr7	56374020	56374133
chr7	67238481	67238692
chr7	68471230	68471360
chr7	70569576	70569655
chr7	72575279	72575595
chr7	76571336	76571440
chr7	80279564	80279719
chr7	80279862	80280002
chr7	80462598	80462788
chr7	82157066	82157150
chr7	92678358	92678632
chr7	94276119	94276491
chr7	94635846	94635968
chr7	95391311	95391516
chr7	95482416	95482952
chr7	95500748	95500951
chr7	95628961	95629428
chr7	101422535	101422786
chr7	103654311	103654424
chr7	104036980	104037059
chr7	104943619	104943821
chr7	104979201	104979348
chr7	108055585	108055987
chr7	108427900	108428069
chr7	110719662	110719994
chr7	110898974	110899189
chr7	112488896	112489036
chr7	116369066	116369262
chr7	116369409	116369504
chr7	119903305	119903394
chr7	120898729	120899048
chr7	121298958	121299042
chr7	121499021	121499130
chr7	130739325	130739463
chr7	135864427	135864552
chr7	137544964	137545055
chr7	137890681	137890774
chr7	138352619	138352717
chr7	138610619	138610775
chr7	140071163	140071287
chr7	143530879	143530986
chr7	146323289	146323390
chr7	149204569	149204700
chr7	156118278	156118438
chr8	19208383	19208468
chr8	19510955	19511117
chr8	24820514	24820840
chr8	35367752	35367899
chr8	36550876	36551135
chr8	37594696	37594971
chr8	37638075	37638356
chr8	37675165	37675630
chr8	37849891	37850021
chr8	38526885	38527190
chr8	39980230	39980363
chr8	61876953	61877067
chr8	62059593	62059824
chr8	64039421	64039727
chr8	69452057	69452150
chr8	69690150	69690255
chr8	74692685	74692810
chr8	76295848	76296105
chr8	76756130	76756212
chr8	78279426	78279505
chr8	79023723	79023802
chr8	85798716	85798827
chr8	90444975	90445061
chr8	92605884	92606151
chr8	97750287	97750592
chr8	102257228	102257373
chr8	102807564	102807654
chr8	106599482	106599677
chr8	114435082	114435243
chr8	115452542	115452757
chr8	116615584	116615669
chr8	119266500	119266599
chr8	119326563	119326773
chr8	119328845	119328942
chr8	119404656	119404739
chr8	119599054	119599341
chr8	120266591	120266691
chr8	121558180	121558455
chr8	127126307	127126443
chr8	127215199	127215313
chr8	127330474	127330633
chr8	127951464	127951613
chr8	128320839	128320962
chr8	128448122	128448287
chr8	134978864	134979005
chr9	11367	11449
chr9	6897972	6898051
chr9	18855832	18855944
chr9	20835845	20835924
chr9	27582900	27582979
chr9	35377010	35377257
chr9	37523083	37523290
chr9	37904328	37904407
chr9	40992052	40992158
chr9	63438978	63439095
chr9	65248429	65248511
chr9	68558520	68558896
chr9	69942750	69942860
chr9	70197477	70197657
chr9	71255763	71256168
chr9	74038933	74039153
chr9	74718009	74718184
chr9	74729301	74729412
chr9	76423679	76424106
chr9	79061945	79062072
chr9	80605884	80606048
chr9	80811762	80811911
chr9	81096652	81096917
chr9	81396546	81396780
chr9	81461256	81461389
chr9	81770945	81771152
chr9	82128230	82128318
chr9	89924106	89924291
chr9	91100201	91100307
chr9	91197328	91197523
chr9	92325347	92325443
chr9	94783270	94783495
chr9	98522554	98522760
chr9	98672617	98672873
chr9	99594615	99594709
chr9	99626291	99626565
chr9	101750664	101751003
chr9	104800340	104800427
chr9	105244301	105244453
chr9	106910089	106910169
chr9	106953306	106953489
chr9	108886058	108886165
chr9	109414491	109414694
chr9	110451957	110452133
chr9	111783871	111784058
chr9	111838475	111838817
chr9	113680555	113680857
chr9	113682428	113682571
chr9	113805657	113805886
chr9	114437061	114437245
chr9	116161123	116161278
chr9	116734580	116734795
chr9	120892641	120892831
chr9	121598779	121598867
chr9	123039038	123039441
chr9	124128645	124128933
chr9	124526332	124526689
chr9	125850887	125851125
chr9	127388476	127388639
chr9	128724479	128724572
chr9	129571747	129571848
chr9	129756250	129756341
chr9	130917610	130917689
chr9	131869510	131869655
chr9	132861719	132861881
chr9	132944624	132944713
chr9	134896470	134896797
chr9	134953054	134953302
chr9	136109788	136109878
chr9	137720808	137720909
chr9	138126259	138126493
chr9_KI270717v1_random	13353	13462
chrUn_GL000214v1	135457	135576
chrUn_GL000216v2	155554	155672
chrUn_GL000220v1	109419	109509
chrUn_GL000220v1	110498	110707
chrUn_GL000220v1	119872	119991
chrUn_GL000220v1	121561	121729
chrUn_GL000220v1	157627	157728
chrUn_GL000220v1	159002	159128
chrUn_GL000220v1	159672	159805
chrUn_GL000220v1	160058	160168
chrUn_GL000220v1	160976	161123
chrUn_KI270744v1	11127	11207
chrUn_KI270744v1	116410	116499
chrUn_KI270754v1	27074	27153
chrUn_KI270754v1	31714	31819
chrX	9463045	9463177
chrX	9791973	9792150
chrX	10316855	10317003
chrX	19452064	19452348
chrX	20386868	20387047
chrX	25493822	25493962
chrX	26307382	26307585
chrX	35395809	35395888
chrX	46236508	46236783
chrX	85178149	85178238
chrX	85901816	85901979
chrX	88171827	88172182
chrX	89207364	89207480
chrX	112080612	112080917
chrX	115728573	115728728
chrX	115732232	115732409
chrX	115853131	115853239
chrX	115859021	115859100
chrX	115859179	115859274
chrX	115865124	115865218
chrX	115876979	115877195
chrX	148196056	148196218
chrX	153537635	153537788

## Sheet: intersect peaks
chrom	chromStart	chromEnd
chr1	10078658	10078776
chr1	13929476	13929652
chr1	15344026	15344110
chr1	16012748	16012868
chr1	16513828	16513907
chr1	16514072	16514225
chr1	16666765	16666920
chr1	16740571	16740663
chr1	16895913	16896060
chr1	17903475	17903615
chr1	21538104	21538223
chr1	22323811	22323967
chr1	22324063	22324149
chr1	22492809	22492938
chr1	24155280	24155397
chr1	28780468	28780563
chr1	43008468	43008618
chr1	44101418	44101651
chr1	59511590	59511729
chr1	60470983	60471064
chr1	67172169	67172367
chr1	67192990	67193073
chr1	76294627	76294824
chr1	86704660	86704760
chr1	91591863	91592038
chr1	91832394	91832505
chr1	93079102	93079221
chr1	93715719	93715851
chr1	99662738	99662834
chr1	108865683	108865956
chr1	114928285	114928413
chr1	143729458	143729558
chr1	146376803	146376987
chr1	147808115	147808240
chr1	149832548	149832676
chr1	149852667	149852836
chr1	151190158	151190254
chr1	155069867	155070128
chr1	155244764	155244860
chr1	161327339	161327444
chr1	161447159	161447272
chr1	161461966	161462131
chr1	162224420	162224499
chr1	163321738	163321848
chr1	168971590	168971669
chr1	171843250	171843478
chr1	171916418	171916690
chr1	176996467	176996844
chr1	177571750	177571902
chr1	179303162	179303523
chr1	186315790	186316022
chr1	194748748	194748978
chr1	205122200	205122391
chr1	207738187	207738271
chr1	213176456	213176572
chr1	219877169	219877266
chr1	219903028	219903294
chr1	223045572	223045812
chr1	223465127	223465300
chr1	224684998	224685275
chr1	228612510	228612618
chr1	228630354	228630479
chr1	228646044	228646137
chr1	229064493	229064632
chr1	232358761	232358911
chr1	234886505	234886660
chr1	240650459	240650637
chr1	242635242	242635339
chr1	248944479	248944604
chr10	105995	106107
chr10	4790937	4791181
chr10	18142409	18142759
chr10	18158845	18158956
chr10	21724753	21724840
chr10	22756634	22756799
chr10	31941336	31941468
chr10	35153691	35153862
chr10	42766356	42766435
chr10	50605556	50605691
chr10	58811057	58811224
chr10	60978915	60979071
chr10	61067002	61067193
chr10	61216108	61216222
chr10	61612698	61612791
chr10	65938425	65938681
chr10	75294913	75295088
chr10	75295409	75295546
chr10	75498403	75498758
chr10	76251938	76252395
chr10	85362536	85362678
chr10	90303191	90303270
chr10	93702589	93702674
chr10	100881236	100881619
chr10	102731331	102731452
chr10	102877116	102877195
chr10	103507881	103508091
chr10	106805420	106805760
chr10	111390625	111390718
chr10	112261383	112261497
chr10	114479365	114479664
chr10	114915568	114915718
chr10	118214341	118214527
chr10	118667855	118667936
chr10	125556950	125557155
chr10	131426322	131426561
chr10	131427340	131427602
chr11	1842502	1842948
chr11	8384600	8384814
chr11	29481742	29481838
chr11	29481941	29482066
chr11	29606663	29606962
chr11	41993537	41993656
chr11	42169275	42169466
chr11	42195619	42195703
chr11	42465155	42465305
chr11	59550563	59550664
chr11	62841398	62841548
chr11	62841632	62841796
chr11	70196351	70196436
chr11	73787998	73788121
chr11	80563620	80563856
chr11	85815577	85815801
chr11	86790141	86790226
chr11	87711914	87712077
chr11	87847755	87847834
chr11	87924231	87924472
chr11	88214875	88215084
chr11	88216640	88216936
chr11	90448227	90448472
chr11	94867291	94867374
chr11	95673443	95673746
chr11	100632980	100633107
chr11	104246483	104246615
chr11	110305660	110305958
chr11	110409292	110409396
chr11	110565404	110565538
chr11	110710522	110710770
chr11	112961222	112961303
chr11	113189528	113189725
chr11	113190182	113190263
chr11	114171517	114171662
chr11	114783875	114784057
chr11	115264098	115264361
chr11	116459548	116459910
chr11	123380134	123380559
chr11	126564551	126564730
chr11	126883369	126883544
chr11	131520381	131520647
chr11	132559402	132559483
chr12	10167796	10167922
chr12	11186461	11186544
chr12	12403876	12404027
chr12	12586917	12587015
chr12	12600813	12600941
chr12	18313460	18313610
chr12	19304486	19304605
chr12	20551436	20551523
chr12	26243502	26243654
chr12	26745098	26745190
chr12	26987874	26987998
chr12	27841418	27841629
chr12	29667110	29667189
chr12	41212695	41212867
chr12	44091375	44091628
chr12	44948775	44948924
chr12	48199822	48200046
chr12	55823515	55823650
chr12	59759790	59760071
chr12	64909102	64909516
chr12	65300164	65300448
chr12	65494593	65494704
chr12	67459178	67459286
chr12	69366301	69366427
chr12	71986165	71986403
chr12	75635819	75635898
chr12	77734763	77734992
chr12	77914326	77914435
chr12	88690125	88690301
chr12	91648331	91648502
chr12	98041516	98041643
chr12	101098324	101098519
chr12	101098621	101098847
chr12	108164342	108164426
chr12	109696047	109696371
chr12	110813452	110813562
chr12	111154387	111154577
chr12	112926637	112926728
chr12	114656162	114656447
chr12	114684118	114684205
chr12	114799712	114799967
chr12	114914280	114914597
chr12	114952958	114953133
chr12	115437048	115437253
chr12	115630140	115630528
chr12	118729707	118729786
chr12	118801295	118801444
chr12	120678120	120678458
chr12	124609376	124609478
chr12	124866891	124867082
chr12	127398245	127398363
chr12	130764671	130764750
chr12	130887420	130887594
chr12	130887875	130888034
chr12	132006152	132006309
chr12_KI270904v1_alt	213101	213218
chr12_KI270904v1_alt	381359	381544
chr13	21739844	21740058
chr13	22107680	22107867
chr13	23889376	23889491
chr13	44243627	44243706
chr13	44921611	44921747
chr13	44968209	44968291
chr13	49371991	49372378
chr13	50965547	50965801
chr13	51478007	51478122
chr13	60288274	60288376
chr13	71715182	71715265
chr13	72384256	72384451
chr13	72405634	72405751
chr13	72540909	72541053
chr13	72541158	72541255
chr13	72570381	72570619
chr13	75385548	75386046
chr13	77912189	77912405
chr13	96550943	96551199
chr13	96646156	96646261
chr13	98240197	98240522
chr13	100098969	100099187
chr13	100300408	100300527
chr13	100314620	100314873
chr13	102333246	102333417
chr13	109331169	109331660
chr13	109781938	109782085
chr13	109868989	109869250
chr13	111052018	111052228
chr13	111052573	111052661
chr13	113296994	113297136
chr13	114352785	114352879
chr14	24908873	24909040
chr14	27432561	27432650
chr14	32278199	32278336
chr14	32393281	32393383
chr14	34546761	34546883
chr14	34555999	34556110
chr14	34556222	34556431
chr14	35855659	35855961
chr14	39240187	39240558
chr14	48909015	48909101
chr14	54102241	54102427
chr14	58988613	58988769
chr14	63243705	63244133
chr14	68295441	68295520
chr14	80964606	80964812
chr14	82341491	82341613
chr14	84345305	84345397
chr14	84760555	84760774
chr14	89184830	89184973
chr14	89198943	89199151
chr14	94518149	94518228
chr14	95491557	95491715
chr14	100771226	100771314
chr14	100840508	100840643
chr14_GL000009v2_random	66849	66966
chr15	33108650	33108814
chr15	34855591	34855690
chr15	34969766	34969884
chr15	41443416	41443597
chr15	46265900	46266212
chr15	48283900	48284064
chr15	55825260	55825501
chr15	57610180	57610268
chr15	57824249	57824505
chr15	57916341	57916493
chr15	63055276	63055355
chr15	63559336	63559459
chr15	64387719	64387834
chr15	65296122	65296243
chr15	65304960	65305095
chr15	65694856	65695123
chr15	68277619	68277811
chr15	71390239	71390326
chr15	71431761	71431972
chr15	74168986	74169159
chr15	76184277	76184474
chr15	79549372	79549451
chr15	79881792	79881939
chr15	91183625	91183893
chr15	91279503	91279733
chr15	91331597	91331824
chr15	97411052	97411278
chr15	98405151	98405374
chr15	98737762	98737937
chr16	2795127	2795216
chr16	3500854	3500977
chr16	9422985	9423104
chr16	13385602	13385758
chr16	16974318	16974405
chr16	17460001	17460134
chr16	21698384	21698503
chr16	29679749	29679908
chr16	55045817	55046222
chr16	56485409	56485511
chr16	56540234	56540340
chr16	56918362	56918481
chr16	63768519	63768794
chr16	64236546	64236662
chr16	80883308	80883446
chr16	81571959	81572185
chr16	89994840	89995032
chr16	89995117	89995285
chr16	89995612	89995714
chr17	1469319	1469447
chr17	8420082	8420170
chr17	13321660	13321895
chr17	18087810	18088066
chr17	19062041	19062330
chr17	19112302	19112488
chr17	19138201	19138302
chr17	19188055	19188204
chr17	27906769	27906897
chr17	27960261	27960626
chr17	29344513	29344607
chr17	33233892	33234136
chr17	43233750	43234055
chr17	43239690	43239769
chr17	43239845	43240155
chr17	43245776	43246085
chr17	43266571	43266809
chr17	43271088	43271602
chr17	43272856	43273233
chr17	43277744	43278078
chr17	43283905	43283987
chr17	43284085	43284175
chr17	43290022	43290136
chr17	43296166	43296278
chr17	43299747	43299886
chr17	43300027	43300118
chr17	43361138	43361416
chr17	45176401	45176498
chr17	47884200	47884352
chr17	50024894	50025023
chr17	56457627	56457831
chr17	57478571	57478662
chr17	59355123	59355446
chr17	63600799	63600922
chr17	64131979	64132084
chr17	66807511	66807590
chr17	68822064	68822167
chr17	72629856	72629935
chr17	74514559	74514646
chr17	74514875	74515062
chr17	74800370	74800484
chr17	82336656	82336787
chr17_KI270857v1_alt	1303636	1303772
chr18	97044	97293
chr18	10131744	10131923
chr18	10179502	10179640
chr18	10511707	10512090
chr18	14299040	14299119
chr18	22709850	22709995
chr18	24530805	24530971
chr18	25449371	25449467
chr18	27952855	27953084
chr18	39464086	39464319
chr18	45773937	45774016
chr18	46758213	46758415
chr18	48333555	48333751
chr18	48426816	48426957
chr18	48680361	48680459
chr18	50425241	50425429
chr18	51453286	51453404
chr18	53599000	53599225
chr18	62600536	62600644
chr18	62936790	62936875
chr18	70205708	70205943
chr18	75212448	75212665
chr18_GL383567v1_alt	133100	133313
chr19	3721455	3721535
chr19	4724633	4724749
chr19	23823995	23824079
chr19	31962613	31962837
chr19	35213997	35214222
chr19	38196285	38196436
chr19	47907511	47907648
chr19	47923669	47923855
chr19	47934007	47934097
chr19	48772621	48772723
chr19	50112403	50112533
chr19	50117831	50117933
chr19	50123149	50123229
chr19	52200844	52201217
chr19	52646887	52647030
chr1_GL383519v1_alt	49773	49918
chr1_KI270713v1_random	21786	21899
chr1_KI270765v1_alt	71703	71817
chr2	3575099	3575206
chr2	8310696	8311062
chr2	8611801	8612111
chr2	8612902	8613025
chr2	12663762	12663973
chr2	14293243	14293407
chr2	14420927	14421018
chr2	17578595	17578701
chr2	17578856	17578935
chr2	21056527	21056666
chr2	23523867	23523988
chr2	27912743	27913105
chr2	32832828	32832934
chr2	37365880	37365980
chr2	37371130	37371219
chr2	37376760	37377007
chr2	37379905	37380066
chr2	38181913	38181992
chr2	41728855	41729066
chr2	43569486	43569586
chr2	45532244	45532448
chr2	59630895	59631198
chr2	59684292	59684431
chr2	59963220	59963299
chr2	60271896	60271977
chr2	63553173	63553502
chr2	78967400	78967582
chr2	79162007	79162404
chr2	87460490	87460787
chr2	100291219	100291363
chr2	101566606	101566701
chr2	111489809	111489924
chr2	111987358	111987509
chr2	112596536	112596636
chr2	113979633	113979731
chr2	114687970	114688110
chr2	115624083	115624182
chr2	118050600	118050703
chr2	118121860	118122000
chr2	121605342	121605479
chr2	135246956	135247157
chr2	144267440	144267525
chr2	150182749	150182871
chr2	152401436	152401524
chr2	153101346	153101457
chr2	166777555	166777686
chr2	176996525	176996726
chr2	177059774	177059903
chr2	177263442	177263663
chr2	177318661	177318926
chr2	177528482	177528601
chr2	177711607	177711686
chr2	177872969	177873084
chr2	177874119	177874430
chr2	178849331	178849539
chr2	178922639	178922815
chr2	196294559	196294650
chr2	197515298	197515407
chr2	199149683	199149763
chr2	226631818	226632034
chr2	227212999	227213125
chr2	242181972	242182172
chr20	2123898	2123978
chr20	2201129	2201253
chr20	4973635	4973783
chr20	6164747	6165015
chr20	10125920	10126074
chr20	12044548	12044698
chr20	16097075	16097154
chr20	21017714	21017955
chr20	23003948	23004117
chr20	25031390	25031568
chr20	25037857	25038075
chr20	34334688	34334777
chr20	35961290	35961556
chr20	36169514	36169607
chr20	38181426	38181601
chr20	42412236	42412341
chr20	45725177	45725302
chr20	51492662	51492985
chr20	64285905	64286021
chr21	8205809	8205948
chr21	8210027	8210129
chr21	8210885	8211191
chr21	8215335	8215419
chr21	8217582	8217785
chr21	8259657	8259823
chr21	8388189	8388277
chr21	8388798	8388901
chr21	8394075	8394341
chr21	8398368	8398505
chr21	8398586	8398727
chr21	8437238	8437333
chr21	8438278	8438480
chr21	8442618	8442743
chr21	8443549	8443653
chr21	8443863	8443966
chr21	8988232	8988336
chr21	17501472	17501551
chr21	18544644	18544878
chr21	21921570	21921653
chr21	26087424	26087668
chr21	32463975	32464129
chr21	36254684	36254794
chr21	39313574	39313733
chr21	40070952	40071189
chr21	43913963	43914119
chr22	21982778	21982874
chr22	28977690	28977835
chr22	28989850	28990059
chr22	29030795	29030986
chr22	29217185	29217271
chr22	32840312	32840402
chr22	36614087	36614338
chr22	36707101	36707199
chr22_KI270733v1_random	125973	126056
chr22_KI270733v1_random	127365	127532
chr22_KI270733v1_random	131655	131825
chr22_KI270733v1_random	133879	133972
chr22_KI270733v1_random	171066	171205
chr22_KI270733v1_random	171352	171535
chr22_KI270733v1_random	172449	172732
chr22_KI270733v1_random	173923	174113
chr22_KI270733v1_random	175247	175337
chr22_KI270733v1_random	176753	176941
chr22_KI270733v1_random	177627	177859
chr22_KI270733v1_random	178012	178135
chr22_KI270733v1_random	179024	179209
chr22_KI270733v1_random	179546	179713
chr3	4591933	4592016
chr3	7745478	7745628
chr3	11619103	11619302
chr3	12688076	12688320
chr3	13133608	13133789
chr3	14291221	14291310
chr3	14678238	14678344
chr3	15333222	15333387
chr3	16866513	16866741
chr3	17040789	17041285
chr3	19390497	19390720
chr3	26634587	26634823
chr3	30120165	30120247
chr3	30684908	30685094
chr3	32292258	32292355
chr3	37553180	37553436
chr3	41064128	41064207
chr3	41199403	41199499
chr3	41265990	41266072
chr3	41461326	41461650
chr3	41684267	41684459
chr3	41933416	41933515
chr3	42435082	42435202
chr3	45015098	45015191
chr3	45688942	45689147
chr3	46579008	46579129
chr3	50796509	50796757
chr3	51538617	51538729
chr3	52704592	52704824
chr3	53347605	53347731
chr3	59186118	59186202
chr3	59595015	59595119
chr3	59606641	59606752
chr3	60216013	60216121
chr3	63059188	63059334
chr3	64852826	64853153
chr3	65857055	65857142
chr3	68963548	68963803
chr3	69902325	69902468
chr3	70735916	70736016
chr3	71914732	71914857
chr3	73147164	73147392
chr3	73490793	73491046
chr3	73818826	73819089
chr3	76409654	76409817
chr3	81886172	81886251
chr3	83715404	83715578
chr3	101391583	101391741
chr3	103453430	103453685
chr3	107593021	107593271
chr3	108267458	108267621
chr3	109126057	109126270
chr3	110415853	110416005
chr3	110783681	110783760
chr3	111454729	111454885
chr3	114077080	114077168
chr3	114128288	114128478
chr3	117416530	117416664
chr3	121218810	121218889
chr3	122825218	122825333
chr3	126982701	126982784
chr3	131151619	131151706
chr3	141239393	141239473
chr3	148828473	148828552
chr3	148830862	148831006
chr3	150278898	150278979
chr3	150344273	150344363
chr3	150737311	150737689
chr3	151638893	151638972
chr3	155111088	155111415
chr3	160973147	160973318
chr3	162764529	162764682
chr3	162875262	162875344
chr3	171178784	171178868
chr3	172309184	172309362
chr3	177359958	177360184
chr3	177966596	177966868
chr3	184248903	184249014
chr3	186214102	186214212
chr3	190326735	190327104
chr3	192077850	192078060
chr3	196049804	196049901
chr3	196055668	196056186
chr3	196069747	196070022
chr3_GL383526v1_alt	49462	49669
chr4	4472393	4472473
chr4	8050947	8051074
chr4	8101440	8101521
chr4	10577796	10577924
chr4	11232190	11232296
chr4	12108983	12109211
chr4	14856031	14856164
chr4	17018222	17018301
chr4	18675874	18675987
chr4	23611980	23612114
chr4	38570866	38571218
chr4	38672297	38672400
chr4	41405931	41406476
chr4	41563130	41563302
chr4	56658635	56658845
chr4	57504264	57504580
chr4	57651529	57651728
chr4	58188481	58188591
chr4	60944135	60944393
chr4	61261730	61261815
chr4	69460499	69460707
chr4	70090710	70090825
chr4	71028473	71028572
chr4	72759675	72759803
chr4	76520276	76520381
chr4	88190196	88190338
chr4	100723297	100723443
chr4	100750671	100750810
chr4	108173246	108173529
chr4	108247709	108247911
chr4	108454293	108454539
chr4	111689313	111689468
chr4	114098743	114098829
chr4	121014549	121014821
chr4	121358696	121358788
chr4	121483330	121483554
chr4	124420467	124420590
chr4	139739229	139739540
chr4	140096170	140096327
chr4	140154198	140154330
chr4	142959283	142959451
chr4	153513727	153513829
chr4	156762836	156763066
chr4	157780836	157780932
chr4	190203330	190203500
chr4_GL000008v2_random	146590	146673
chr5	5537435	5537721
chr5	5615518	5615893
chr5	5834252	5834419
chr5	9384539	9384654
chr5	9699300	9699450
chr5	9699612	9699730
chr5	11306653	11306755
chr5	11610050	11610159
chr5	15641651	15641820
chr5	15719825	15719943
chr5	18334890	18335003
chr5	20360317	20360455
chr5	25759544	25759727
chr5	34133642	34133773
chr5	37002222	37002404
chr5	37379171	37379284
chr5	37665952	37666147
chr5	38338573	38338688
chr5	39413053	39413312
chr5	40835199	40835427
chr5	52599506	52599587
chr5	53199958	53200094
chr5	53934666	53934839
chr5	54745771	54745931
chr5	58891197	58891411
chr5	61065317	61065653
chr5	65751552	65751665
chr5	69844227	69844364
chr5	74418750	74419104
chr5	75374525	75374731
chr5	75843365	75843629
chr5	76148082	76148255
chr5	76504050	76504174
chr5	80175317	80175620
chr5	80181813	80182043
chr5	82387369	82387660
chr5	87713455	87713605
chr5	88366184	88366449
chr5	88370079	88370196
chr5	91028647	91028898
chr5	92802054	92802222
chr5	101102632	101102822
chr5	101294148	101294354
chr5	102875862	102876000
chr5	106956274	106956470
chr5	107985194	107985369
chr5	112931549	112931736
chr5	114395842	114395947
chr5	116242879	116242958
chr5	116505914	116506194
chr5	116546080	116546266
chr5	116574869	116574963
chr5	119801690	119801773
chr5	120141235	120141314
chr5	120504310	120504622
chr5	124718386	124718667
chr5	124869662	124869901
chr5	130222617	130222880
chr5	132699136	132699358
chr5	134511894	134512068
chr5	136088240	136088348
chr5	136089972	136090051
chr5	136777187	136777383
chr5	137060957	137061057
chr5	137833563	137833662
chr5	150580394	150580563
chr5	156041979	156042129
chr5	156695484	156695569
chr5	158026539	158026789
chr5	158054813	158054982
chr5	164747579	164747658
chr5	169743081	169743250
chr5	173766462	173766636
chr5_KI270796v1_alt	37665	37808
chr6	148501	148704
chr6	4337206	4337374
chr6	8721679	8721758
chr6	8958994	8959095
chr6	14119901	14120031
chr6	14622157	14622389
chr6	25488108	25488201
chr6	27495776	27495855
chr6	36123779	36123869
chr6	36239716	36240114
chr6	36358142	36358322
chr6	46105720	46105859
chr6	46367419	46367652
chr6	46564114	46564194
chr6	47844129	47844222
chr6	50152143	50152423
chr6	50277695	50278045
chr6	69672839	69672942
chr6	70417711	70417838
chr6	75425233	75425312
chr6	76768225	76768412
chr6	79078237	79078323
chr6	87798900	87799149
chr6	88563254	88563351
chr6	88575411	88575651
chr6	100156266	100156350
chr6	101953621	101953841
chr6	102340380	102340664
chr6	118105652	118105998
chr6	118223856	118224040
chr6	129743602	129743736
chr6	130134746	130135030
chr6	130137682	130137903
chr6	131427498	131427922
chr6	132352200	132352324
chr6	134250152	134250345
chr6	134740603	134740682
chr6	136173833	136173932
chr6	136178717	136178943
chr6	137665383	137665646
chr6	137900889	137901242
chr6	137905378	137905682
chr6	137970533	137970627
chr6	143755322	143755608
chr6	143964194	143964276
chr6	146962399	146962715
chr6	146991198	146991443
chr6	148104277	148104378
chr6	148904016	148904138
chr6	149094982	149095215
chr6	151501841	151501982
chr6	158737207	158737339
chr6	161838818	161838900
chr7	17716007	17716117
chr7	17722763	17722938
chr7	19139674	19140035
chr7	19336974	19337126
chr7	19400110	19400223
chr7	25408276	25408439
chr7	25922466	25922598
chr7	29490371	29490646
chr7	34790951	34791061
chr7	38434161	38434307
chr7	38540746	38540901
chr7	39118759	39118889
chr7	40641845	40642057
chr7	41507970	41508175
chr7	46954265	46954539
chr7	46996362	46996504
chr7	47475299	47475464
chr7	47728380	47728504
chr7	67238481	67238692
chr7	68471230	68471360
chr7	70569576	70569655
chr7	72575279	72575595
chr7	76571336	76571440
chr7	80279564	80279719
chr7	80279862	80280002
chr7	80462598	80462788
chr7	82157066	82157150
chr7	92678358	92678632
chr7	94276119	94276491
chr7	94635846	94635968
chr7	95391311	95391516
chr7	95482416	95482952
chr7	95500748	95500951
chr7	95628961	95629428
chr7	101422535	101422786
chr7	103654311	103654424
chr7	104036980	104037059
chr7	104943619	104943821
chr7	104979201	104979348
chr7	108055585	108055987
chr7	108427900	108428069
chr7	110719662	110719994
chr7	110898974	110899189
chr7	112488896	112489036
chr7	116369066	116369262
chr7	116369409	116369504
chr7	120898729	120899048
chr7	121298958	121299042
chr7	121499021	121499130
chr7	130739325	130739463
chr7	135864427	135864552
chr7	137544964	137545055
chr7	137890681	137890774
chr7	138352619	138352717
chr7	138610619	138610775
chr7	140071163	140071287
chr7	143530879	143530986
chr7	146323289	146323390
chr7	149204569	149204700
chr7	156118278	156118438
chr8	19208383	19208468
chr8	19510955	19511117
chr8	24820514	24820840
chr8	35367752	35367899
chr8	36550876	36551135
chr8	37594696	37594971
chr8	37638075	37638356
chr8	37675165	37675630
chr8	37849891	37850021
chr8	38526885	38527190
chr8	39980230	39980363
chr8	61876953	61877067
chr8	62059593	62059824
chr8	69452057	69452150
chr8	69690150	69690255
chr8	74692685	74692810
chr8	76295848	76296105
chr8	76756130	76756212
chr8	78279426	78279505
chr8	79023723	79023802
chr8	90444975	90445061
chr8	92605884	92606151
chr8	97750287	97750592
chr8	102257228	102257373
chr8	102807564	102807654
chr8	106599482	106599677
chr8	114435082	114435243
chr8	115452542	115452757
chr8	116615584	116615669
chr8	119266500	119266599
chr8	119326563	119326773
chr8	119328845	119328942
chr8	119404656	119404739
chr8	119599054	119599341
chr8	120266591	120266691
chr8	121558180	121558455
chr8	127126307	127126443
chr8	127215199	127215313
chr8	127330474	127330633
chr8	127951464	127951613
chr8	128320839	128320962
chr8	128448122	128448287
chr8	134978864	134979005
chr9	11367	11449
chr9	18855832	18855944
chr9	20835845	20835924
chr9	27582900	27582979
chr9	35377010	35377257
chr9	37523083	37523290
chr9	37904328	37904407
chr9	40992052	40992158
chr9	63438978	63439095
chr9	65248429	65248511
chr9	68558520	68558896
chr9	69942750	69942860
chr9	71255763	71256168
chr9	74038933	74039153
chr9	74718009	74718184
chr9	76423679	76424106
chr9	79061945	79062072
chr9	80605884	80606048
chr9	80811762	80811911
chr9	81096652	81096917
chr9	81396546	81396780
chr9	81461256	81461389
chr9	81770945	81771152
chr9	82128230	82128318
chr9	89924106	89924291
chr9	91197328	91197523
chr9	92325347	92325443
chr9	94783270	94783495
chr9	98522554	98522760
chr9	98672617	98672873
chr9	99594615	99594709
chr9	99626291	99626565
chr9	101750664	101751003
chr9	104800340	104800427
chr9	105244301	105244453
chr9	106953306	106953489
chr9	108886058	108886165
chr9	109414491	109414694
chr9	110451957	110452133
chr9	111783871	111784058
chr9	111838475	111838817
chr9	113680555	113680857
chr9	113682428	113682571
chr9	113805657	113805886
chr9	114437061	114437245
chr9	116161123	116161278
chr9	116734580	116734795
chr9	120892641	120892831
chr9	121598779	121598867
chr9	123039038	123039441
chr9	124128645	124128933
chr9	124526332	124526689
chr9	125850887	125851125
chr9	127388476	127388639
chr9	129571747	129571848
chr9	129756250	129756341
chr9	132861719	132861881
chr9	132944624	132944713
chr9	134896470	134896797
chr9	134953054	134953302
chr9	136109788	136109878
chr9	137720808	137720909
chr9	138126259	138126493
chr9_KI270717v1_random	13353	13462
chrUn_GL000220v1	109419	109509
chrUn_GL000220v1	110498	110707
chrUn_GL000220v1	119872	119991
chrUn_GL000220v1	121561	121729
chrUn_GL000220v1	157627	157728
chrUn_GL000220v1	159002	159128
chrUn_GL000220v1	159672	159805
chrUn_GL000220v1	160058	160168
chrUn_GL000220v1	160976	161123
chrX	9463045	9463177
chrX	9791973	9792150
chrX	10316855	10317003
chrX	19452064	19452348
chrX	20386868	20387047
chrX	25493822	25493962
chrX	35395809	35395888
chrX	46236508	46236783
chrX	85178149	85178238
chrX	88171827	88172182
chrX	89207364	89207480
chrX	112080612	112080917
chrX	115728573	115728728
chrX	115732232	115732409
chrX	115853131	115853239
chrX	115859021	115859100
chrX	115859179	115859274
chrX	115865124	115865218
chrX	115876979	115877195
chrX	148196056	148196218
chrX	153537635	153537788
