# Supplementary material for: A reappraisal of transcriptional regulation by NR5A1 and beta-catenin in adrenocortical carcinoma
Source: Front Endocrinol (Lausanne). 2023 Dec 8;14:1303332. doi: 10.3389/fendo.2023.1303332 (PMC10753177; doi:10.3389/fendo.2023.1303332)
Supplement: Supplementary file 3 [file Table_2.xlsx]

## Sheet: Table S2
Table S2. TCF7L2 and NR5A2 motifs in the NR5A1 - beta-catenin intersect ChIP peaks in H295R cells.
			TCF7L2	NR5A2
chr1	10078658	10078776
chr1	13929476	13929652
chr1	15344026	15344110
chr1	16012748	16012868		X
chr1	16513828	16513907
chr1	16514072	16514225
chr1	16666765	16666920
chr1	16740571	16740663
chr1	16895913	16896060
chr1	17903475	17903615		X
chr1	21538104	21538223
chr1	22323811	22323967	2X
chr1	22324063	22324149
chr1	22492809	22492938
chr1	24155280	24155397
chr1	28780468	28780563	X
chr1	43008468	43008618	X	X
chr1	44101418	44101651	X	X
chr1	59511590	59511729		X
chr1	60470983	60471064	2X
chr1	67172169	67172367	2X
chr1	67192990	67193073
chr1	76294627	76294824
chr1	86704660	86704760
chr1	91591863	91592038	X
chr1	91832394	91832505
chr1	93079102	93079221		X
chr1	93715719	93715851	X
chr1	99662738	99662834
chr1	108865683	108865956		X
chr1	114928285	114928413		X
chr1	143729458	143729558
chr1	146376803	146376987
chr1	147808115	147808240	X
chr1	149832548	149832676		X
chr1	149852667	149852836
chr1	151190158	151190254
chr1	155069867	155070128	2X
chr1	155244764	155244860
chr1	161327339	161327444	X	X
chr1	161447159	161447272
chr1	161461966	161462131
chr1	162224420	162224499	2X
chr1	163321738	163321848		X
chr1	168971590	168971669
chr1	171843250	171843478
chr1	171916418	171916690	X
chr1	176996467	176996844
chr1	177571750	177571902	X
chr1	179303162	179303523	2X
chr1	186315790	186316022	2X
chr1	194748748	194748978	X
chr1	205122200	205122391		X
chr1	207738187	207738271
chr1	213176456	213176572	X
chr1	219877169	219877266	X
chr1	219903028	219903294	X	2X
chr1	223045572	223045812	X
chr1	223465127	223465300	X
chr1	224684998	224685275	X
chr1	228612510	228612618	X	X
chr1	228630354	228630479		X
chr1	228646044	228646137	X	X
chr1	229064493	229064632	X
chr1	232358761	232358911	X
chr1	234886505	234886660	X
chr1	240650459	240650637	X
chr1	242635242	242635339		X
chr1	248944479	248944604
chr10	105995	106107		X
chr10	4790937	4791181	X
chr10	18142409	18142759	X
chr10	18158845	18158956	2X	X
chr10	21724753	21724840	X
chr10	22756634	22756799
chr10	31941336	31941468
chr10	35153691	35153862	X	X
chr10	42766356	42766435
chr10	50605556	50605691
chr10	58811057	58811224
chr10	60978915	60979071
chr10	61067002	61067193	X
chr10	61216108	61216222	X
chr10	61612698	61612791		X
chr10	65938425	65938681	X
chr10	75294913	75295088	X
chr10	75295409	75295546	X
chr10	75498403	75498758	X
chr10	76251938	76252395
chr10	85362536	85362678		X
chr10	90303191	90303270		2X
chr10	93702589	93702674		2X
chr10	100881236	100881619
chr10	102731331	102731452
chr10	102877116	102877195
chr10	103507881	103508091	X
chr10	106805420	106805760		X
chr10	111390625	111390718	X
chr10	112261383	112261497
chr10	114479365	114479664
chr10	114915568	114915718	X	X
chr10	118214341	118214527	X	X
chr10	118667855	118667936		X
chr10	125556950	125557155
chr10	131426322	131426561		X
chr10	131427340	131427602	X
chr11	1842502	1842948
chr11	8384600	8384814
chr11	29481742	29481838		X
chr11	29481941	29482066		X
chr11	29606663	29606962		X
chr11	41993537	41993656	3X
chr11	42169275	42169466	X
chr11	42195619	42195703
chr11	42465155	42465305	X
chr11	59550563	59550664
chr11	62841398	62841548
chr11	62841632	62841796		X
chr11	70196351	70196436
chr11	73787998	73788121
chr11	80563620	80563856	X
chr11	85815577	85815801		X
chr11	86790141	86790226
chr11	87711914	87712077	X
chr11	87847755	87847834
chr11	87924231	87924472
chr11	88214875	88215084	2X
chr11	88216640	88216936	2X
chr11	90448227	90448472	X
chr11	94867291	94867374	X	X
chr11	95673443	95673746
chr11	100632980	100633107	X
chr11	104246483	104246615	2X
chr11	110305660	110305958
chr11	110409292	110409396
chr11	110565404	110565538	X
chr11	110710522	110710770	X	X
chr11	112961222	112961303
chr11	113189528	113189725	X
chr11	113190182	113190263
chr11	114171517	114171662		X
chr11	114783875	114784057	X
chr11	115264098	115264361		X
chr11	116459548	116459910
chr11	123380134	123380559	X
chr11	126564551	126564730
chr11	126883369	126883544
chr11	131520381	131520647	2X
chr11	132559402	132559483
chr12	10167796	10167922
chr12	11186461	11186544	X
chr12	12403876	12404027	X
chr12	12586917	12587015		X
chr12	12600813	12600941		X
chr12	18313460	18313610
chr12	19304486	19304605
chr12	20551436	20551523
chr12	26243502	26243654
chr12	26745098	26745190	2X
chr12	26987874	26987998	X
chr12	27841418	27841629	X
chr12	29667110	29667189	X
chr12	41212695	41212867	X
chr12	44091375	44091628	X
chr12	44948775	44948924
chr12	48199822	48200046
chr12	55823515	55823650	2X
chr12	59759790	59760071	2X
chr12	64909102	64909516	X
chr12	65300164	65300448	2X
chr12	65494593	65494704
chr12	67459178	67459286
chr12	69366301	69366427	X
chr12	71986165	71986403
chr12	75635819	75635898	X
chr12	77734763	77734992
chr12	77914326	77914435	X
chr12	88690125	88690301		X
chr12	91648331	91648502		X
chr12	98041516	98041643
chr12	101098324	101098519
chr12	101098621	101098847
chr12	108164342	108164426		X
chr12	109696047	109696371	X
chr12	110813452	110813562	X	X
chr12	111154387	111154577
chr12	112926637	112926728		X
chr12	114656162	114656447
chr12	114684118	114684205		X
chr12	114799712	114799967	X
chr12	114914280	114914597	X
chr12	114952958	114953133	X
chr12	115437048	115437253		2X
chr12	115630140	115630528	X
chr12	118729707	118729786		X
chr12	118801295	118801444	X
chr12	120678120	120678458	X
chr12	124609376	124609478
chr12	124866891	124867082		X
chr12	127398245	127398363
chr12	130764671	130764750
chr12	130887420	130887594		4X
chr12	130887875	130888034
chr12	132006152	132006309	X	X
chr12_KI270904v1_alt	213101	213218
chr12_KI270904v1_alt	381359	381544	2X
chr13	21739844	21740058
chr13	22107680	22107867	X
chr13	23889376	23889491
chr13	44243627	44243706	2X
chr13	44921611	44921747	2X	X
chr13	44968209	44968291
chr13	49371991	49372378
chr13	50965547	50965801	X
chr13	51478007	51478122	X
chr13	60288274	60288376
chr13	71715182	71715265	X
chr13	72384256	72384451
chr13	72405634	72405751	X
chr13	72540909	72541053
chr13	72541158	72541255
chr13	72570381	72570619	X
chr13	75385548	75386046
chr13	77912189	77912405	X
chr13	96550943	96551199	X
chr13	96646156	96646261
chr13	98240197	98240522		X
chr13	100098969	100099187	X	X
chr13	100300408	100300527
chr13	100314620	100314873	X	X
chr13	102333246	102333417
chr13	109331169	109331660	X	X
chr13	109781938	109782085
chr13	109868989	109869250	X
chr13	111052018	111052228
chr13	111052573	111052661
chr13	113296994	113297136
chr13	114352785	114352879
chr14	24908873	24909040	X	X
chr14	27432561	27432650
chr14	32278199	32278336
chr14	32393281	32393383	X
chr14	34546761	34546883
chr14	34555999	34556110
chr14	34556222	34556431
chr14	35855659	35855961
chr14	39240187	39240558
chr14	48909015	48909101	X	X
chr14	54102241	54102427	3X
chr14	58988613	58988769	X
chr14	63243705	63244133
chr14	68295441	68295520
chr14	80964606	80964812	X	X
chr14	82341491	82341613
chr14	84345305	84345397
chr14	84760555	84760774
chr14	89184830	89184973
chr14	89198943	89199151	X
chr14	94518149	94518228
chr14	95491557	95491715	X	X
chr14	100771226	100771314
chr14	100840508	100840643
chr14_GL000009v2_random	66849	66966	X	X
chr15	33108650	33108814	2X
chr15	34855591	34855690
chr15	34969766	34969884
chr15	41443416	41443597	2X
chr15	46265900	46266212
chr15	48283900	48284064	X
chr15	55825260	55825501	X	X
chr15	57610180	57610268
chr15	57824249	57824505	X
chr15	57916341	57916493	X
chr15	63055276	63055355	X
chr15	63559336	63559459	X
chr15	64387719	64387834		X
chr15	65296122	65296243
chr15	65304960	65305095
chr15	65694856	65695123	X
chr15	68277619	68277811
chr15	71390239	71390326	X
chr15	71431761	71431972	X
chr15	74168986	74169159	X
chr15	76184277	76184474		X
chr15	79549372	79549451	X
chr15	79881792	79881939		2X
chr15	91183625	91183893	X
chr15	91279503	91279733	X
chr15	91331597	91331824	X
chr15	97411052	97411278
chr15	98405151	98405374
chr15	98737762	98737937
chr16	2795127	2795216
chr16	3500854	3500977		X
chr16	9422985	9423104		X
chr16	13385602	13385758
chr16	16974318	16974405
chr16	17460001	17460134
chr16	21698384	21698503	X
chr16	29679749	29679908	X
chr16	55045817	55046222	3X
chr16	56485409	56485511
chr16	56540234	56540340
chr16	56918362	56918481
chr16	63768519	63768794	X	X
chr16	64236546	64236662	X	2X
chr16	80883308	80883446
chr16	81571959	81572185	X	3X
chr16	89994840	89995032
chr16	89995117	89995285
chr16	89995612	89995714
chr17	1469319	1469447
chr17	8420082	8420170		2X
chr17	13321660	13321895		X
chr17	18087810	18088066
chr17	19062041	19062330
chr17	19112302	19112488
chr17	19138201	19138302
chr17	19188055	19188204
chr17	27906769	27906897	X	X
chr17	27960261	27960626
chr17	29344513	29344607	X
chr17	33233892	33234136
chr17	43233750	43234055		X
chr17	43239690	43239769
chr17	43239845	43240155		2X
chr17	43245776	43246085
chr17	43266571	43266809		X
chr17	43271088	43271602
chr17	43272856	43273233
chr17	43277744	43278078
chr17	43283905	43283987
chr17	43284085	43284175
chr17	43290022	43290136
chr17	43296166	43296278
chr17	43299747	43299886
chr17	43300027	43300118		X
chr17	43361138	43361416
chr17	45176401	45176498
chr17	47884200	47884352		X
chr17	50024894	50025023
chr17	56457627	56457831	X
chr17	57478571	57478662		2X
chr17	59355123	59355446	X
chr17	63600799	63600922
chr17	64131979	64132084	X
chr17	66807511	66807590	X	X
chr17	68822064	68822167		X
chr17	72629856	72629935		X
chr17	74514559	74514646
chr17	74514875	74515062
chr17	74800370	74800484		X
chr17	82336656	82336787
chr17_KI270857v1_alt	1303636	1303772	X	X
chr18	97044	97293		2X
chr18	10131744	10131923	X
chr18	10179502	10179640	X
chr18	10511707	10512090
chr18	14299040	14299119
chr18	22709850	22709995
chr18	24530805	24530971
chr18	25449371	25449467	X
chr18	27952855	27953084	2X
chr18	39464086	39464319	X
chr18	45773937	45774016
chr18	46758213	46758415	2X	X
chr18	48333555	48333751
chr18	48426816	48426957	X	X
chr18	48680361	48680459		X
chr18	50425241	50425429	X
chr18	51453286	51453404
chr18	53599000	53599225	X	X
chr18	62600536	62600644
chr18	62936790	62936875	X
chr18	70205708	70205943
chr18	75212448	75212665	X
chr18_GL383567v1_alt	133100	133313	2X
chr19	3721455	3721535		X
chr19	4724633	4724749
chr19	23823995	23824079
chr19	31962613	31962837	X
chr19	35213997	35214222
chr19	38196285	38196436
chr19	47907511	47907648
chr19	47923669	47923855	X
chr19	47934007	47934097
chr19	48772621	48772723		X
chr19	50112403	50112533
chr19	50117831	50117933	X
chr19	50123149	50123229	X
chr19	52200844	52201217	X
chr19	52646887	52647030	X
chr1_GL383519v1_alt	49773	49918
chr1_KI270713v1_random	21786	21899
chr1_KI270765v1_alt	71703	71817
chr2	3575099	3575206
chr2	8310696	8311062		X
chr2	8611801	8612111		X
chr2	8612902	8613025	X
chr2	12663762	12663973
chr2	14293243	14293407	X	X
chr2	14420927	14421018	X	X
chr2	17578595	17578701
chr2	17578856	17578935
chr2	21056527	21056666
chr2	23523867	23523988
chr2	27912743	27913105
chr2	32832828	32832934	X
chr2	37365880	37365980		X
chr2	37371130	37371219
chr2	37376760	37377007	X
chr2	37379905	37380066		X
chr2	38181913	38181992
chr2	41728855	41729066
chr2	43569486	43569586
chr2	45532244	45532448	2X
chr2	59630895	59631198		X
chr2	59684292	59684431	X
chr2	59963220	59963299
chr2	60271896	60271977		X
chr2	63553173	63553502	X
chr2	78967400	78967582	X
chr2	79162007	79162404
chr2	87460490	87460787	X	X
chr2	100291219	100291363
chr2	101566606	101566701
chr2	111489809	111489924	X	X
chr2	111987358	111987509	X
chr2	112596536	112596636		X
chr2	113979633	113979731
chr2	114687970	114688110	X
chr2	115624083	115624182
chr2	118050600	118050703
chr2	118121860	118122000
chr2	121605342	121605479
chr2	135246956	135247157	X
chr2	144267440	144267525
chr2	150182749	150182871	X
chr2	152401436	152401524	X
chr2	153101346	153101457	X
chr2	166777555	166777686	2X
chr2	176996525	176996726
chr2	177059774	177059903
chr2	177263442	177263663
chr2	177318661	177318926	X	X
chr2	177528482	177528601
chr2	177711607	177711686		X
chr2	177872969	177873084	X
chr2	177874119	177874430	X
chr2	178849331	178849539	X	X
chr2	178922639	178922815	X
chr2	196294559	196294650
chr2	197515298	197515407
chr2	199149683	199149763
chr2	226631818	226632034	X
chr2	227212999	227213125	X
chr2	242181972	242182172
chr20	2123898	2123978		X
chr20	2201129	2201253	X
chr20	4973635	4973783	X
chr20	6164747	6165015	X
chr20	10125920	10126074
chr20	12044548	12044698	X
chr20	16097075	16097154
chr20	21017714	21017955	X
chr20	23003948	23004117	X
chr20	25031390	25031568	X
chr20	25037857	25038075	X
chr20	34334688	34334777
chr20	35961290	35961556	2X
chr20	36169514	36169607
chr20	38181426	38181601	X
chr20	42412236	42412341	X
chr20	45725177	45725302	X
chr20	51492662	51492985	X	X
chr20	64285905	64286021
chr21	8205809	8205948		X
chr21	8210027	8210129
chr21	8210885	8211191
chr21	8215335	8215419
chr21	8217582	8217785
chr21	8259657	8259823		X
chr21	8388189	8388277		X
chr21	8388798	8388901
chr21	8394075	8394341	X
chr21	8398368	8398505
chr21	8398586	8398727
chr21	8437238	8437333		X
chr21	8438278	8438480	X
chr21	8442618	8442743
chr21	8443549	8443653
chr21	8443863	8443966
chr21	8988232	8988336		X
chr21	17501472	17501551
chr21	18544644	18544878	X
chr21	21921570	21921653	X
chr21	26087424	26087668	X
chr21	32463975	32464129	X
chr21	36254684	36254794	X
chr21	39313574	39313733
chr21	40070952	40071189
chr21	43913963	43914119	X
chr22	21982778	21982874
chr22	28977690	28977835	X
chr22	28989850	28990059	X
chr22	29030795	29030986	X
chr22	29217185	29217271
chr22	32840312	32840402		X
chr22	36614087	36614338	X
chr22	36707101	36707199
chr22_KI270733v1_random	125973	126056		X
chr22_KI270733v1_random	127365	127532	X
chr22_KI270733v1_random	131655	131825
chr22_KI270733v1_random	133879	133972
chr22_KI270733v1_random	171066	171205
chr22_KI270733v1_random	171352	171535
chr22_KI270733v1_random	172449	172732
chr22_KI270733v1_random	173923	174113
chr22_KI270733v1_random	175247	175337
chr22_KI270733v1_random	176753	176941
chr22_KI270733v1_random	177627	177859
chr22_KI270733v1_random	178012	178135
chr22_KI270733v1_random	179024	179209
chr22_KI270733v1_random	179546	179713
chr3	4591933	4592016	2X
chr3	7745478	7745628
chr3	11619103	11619302	X
chr3	12688076	12688320	X	X
chr3	13133608	13133789	X
chr3	14291221	14291310	X
chr3	14678238	14678344	X	X
chr3	15333222	15333387		X
chr3	16866513	16866741		X
chr3	17040789	17041285	X
chr3	19390497	19390720	X
chr3	26634587	26634823	2X
chr3	30120165	30120247	X	X
chr3	30684908	30685094	X	X
chr3	32292258	32292355
chr3	37553180	37553436		X
chr3	41064128	41064207
chr3	41199403	41199499		X
chr3	41265990	41266072		X
chr3	41461326	41461650	X	X
chr3	41684267	41684459
chr3	41933416	41933515
chr3	42435082	42435202	X
chr3	45015098	45015191	X
chr3	45688942	45689147
chr3	46579008	46579129
chr3	50796509	50796757
chr3	51538617	51538729		X
chr3	52704592	52704824	X
chr3	53347605	53347731		X
chr3	59186118	59186202		X
chr3	59595015	59595119	X
chr3	59606641	59606752
chr3	60216013	60216121	X
chr3	63059188	63059334	X	X
chr3	64852826	64853153	X
chr3	65857055	65857142
chr3	68963548	68963803	X
chr3	69902325	69902468		X
chr3	70735916	70736016	X	X
chr3	71914732	71914857	X	X
chr3	73147164	73147392	X
chr3	73490793	73491046
chr3	73818826	73819089
chr3	76409654	76409817	X	X
chr3	81886172	81886251
chr3	83715404	83715578
chr3	101391583	101391741
chr3	103453430	103453685	X	X
chr3	107593021	107593271		X
chr3	108267458	108267621
chr3	109126057	109126270
chr3	110415853	110416005		X
chr3	110783681	110783760
chr3	111454729	111454885	X
chr3	114077080	114077168		X
chr3	114128288	114128478
chr3	117416530	117416664
chr3	121218810	121218889
chr3	122825218	122825333
chr3	126982701	126982784		X
chr3	131151619	131151706
chr3	141239393	141239473	X
chr3	148828473	148828552		X
chr3	148830862	148831006
chr3	150278898	150278979
chr3	150344273	150344363		X
chr3	150737311	150737689	X	X
chr3	151638893	151638972
chr3	155111088	155111415	2X
chr3	160973147	160973318		X
chr3	162764529	162764682
chr3	162875262	162875344
chr3	171178784	171178868	X	X
chr3	172309184	172309362		2X
chr3	177359958	177360184
chr3	177966596	177966868	X
chr3	184248903	184249014
chr3	186214102	186214212
chr3	190326735	190327104		X
chr3	192077850	192078060	X
chr3	196049804	196049901	X
chr3	196055668	196056186		X
chr3	196069747	196070022
chr3_GL383526v1_alt	49462	49669
chr4	4472393	4472473
chr4	8050947	8051074
chr4	8101440	8101521
chr4	10577796	10577924	X
chr4	11232190	11232296
chr4	12108983	12109211
chr4	14856031	14856164	X
chr4	17018222	17018301
chr4	18675874	18675987		X
chr4	23611980	23612114
chr4	38570866	38571218	X	X
chr4	38672297	38672400
chr4	41405931	41406476
chr4	41563130	41563302	X
chr4	56658635	56658845
chr4	57504264	57504580	X
chr4	57651529	57651728	X
chr4	58188481	58188591
chr4	60944135	60944393		X
chr4	61261730	61261815		X
chr4	69460499	69460707	X
chr4	70090710	70090825	X
chr4	71028473	71028572
chr4	72759675	72759803	X
chr4	76520276	76520381
chr4	88190196	88190338	X
chr4	100723297	100723443	X
chr4	100750671	100750810	X
chr4	108173246	108173529	2X
chr4	108247709	108247911		X
chr4	108454293	108454539	X
chr4	111689313	111689468
chr4	114098743	114098829
chr4	121014549	121014821	X
chr4	121358696	121358788		X
chr4	121483330	121483554	3X
chr4	124420467	124420590	X
chr4	139739229	139739540	X
chr4	140096170	140096327
chr4	140154198	140154330
chr4	142959283	142959451	2X
chr4	153513727	153513829		X
chr4	156762836	156763066	2X
chr4	157780836	157780932
chr4	190203330	190203500
chr4_GL000008v2_random	146590	146673	X
chr5	5537435	5537721	X
chr5	5615518	5615893	X
chr5	5834252	5834419	2X
chr5	9384539	9384654
chr5	9699300	9699450	X	X
chr5	9699612	9699730	X
chr5	11306653	11306755	X
chr5	11610050	11610159	X
chr5	15641651	15641820	X
chr5	15719825	15719943		X
chr5	18334890	18335003		X
chr5	20360317	20360455
chr5	25759544	25759727	X	X
chr5	34133642	34133773	X
chr5	37002222	37002404	X
chr5	37379171	37379284
chr5	37665952	37666147		X
chr5	38338573	38338688	X
chr5	39413053	39413312	X
chr5	40835199	40835427		X
chr5	52599506	52599587	X
chr5	53199958	53200094	X
chr5	53934666	53934839	X
chr5	54745771	54745931	X	X
chr5	58891197	58891411
chr5	61065317	61065653	X
chr5	65751552	65751665	X
chr5	69844227	69844364
chr5	74418750	74419104	X
chr5	75374525	75374731	X	X
chr5	75843365	75843629	X
chr5	76148082	76148255
chr5	76504050	76504174	X	X
chr5	80175317	80175620
chr5	80181813	80182043
chr5	82387369	82387660
chr5	87713455	87713605	X
chr5	88366184	88366449	X
chr5	88370079	88370196
chr5	91028647	91028898	X
chr5	92802054	92802222
chr5	101102632	101102822	X	X
chr5	101294148	101294354
chr5	102875862	102876000
chr5	106956274	106956470	X	X
chr5	107985194	107985369	X
chr5	112931549	112931736
chr5	114395842	114395947	X	X
chr5	116242879	116242958
chr5	116505914	116506194	X
chr5	116546080	116546266		X
chr5	116574869	116574963
chr5	119801690	119801773	X
chr5	120141235	120141314	X
chr5	120504310	120504622	X
chr5	124718386	124718667
chr5	124869662	124869901
chr5	130222617	130222880
chr5	132699136	132699358	2X
chr5	134511894	134512068		2X
chr5	136088240	136088348
chr5	136089972	136090051
chr5	136777187	136777383		X
chr5	137060957	137061057
chr5	137833563	137833662
chr5	150580394	150580563	2X
chr5	156041979	156042129
chr5	156695484	156695569
chr5	158026539	158026789
chr5	158054813	158054982
chr5	164747579	164747658	2X
chr5	169743081	169743250
chr5	173766462	173766636
chr5_KI270796v1_alt	37665	37808	X
chr6	148501	148704
chr6	4337206	4337374
chr6	8721679	8721758
chr6	8958994	8959095	X
chr6	14119901	14120031
chr6	14622157	14622389
chr6	25488108	25488201	X
chr6	27495776	27495855
chr6	36123779	36123869
chr6	36239716	36240114	X	X
chr6	36358142	36358322	X
chr6	46105720	46105859	X	X
chr6	46367419	46367652
chr6	46564114	46564194
chr6	47844129	47844222	X
chr6	50152143	50152423	X
chr6	50277695	50278045	X
chr6	69672839	69672942	X
chr6	70417711	70417838		X
chr6	75425233	75425312
chr6	76768225	76768412
chr6	79078237	79078323		X
chr6	87798900	87799149	X
chr6	88563254	88563351
chr6	88575411	88575651
chr6	100156266	100156350
chr6	101953621	101953841	X
chr6	102340380	102340664	X
chr6	118105652	118105998	3X
chr6	118223856	118224040
chr6	129743602	129743736	X
chr6	130134746	130135030	X
chr6	130137682	130137903
chr6	131427498	131427922	X
chr6	132352200	132352324	X
chr6	134250152	134250345
chr6	134740603	134740682	X
chr6	136173833	136173932
chr6	136178717	136178943		X
chr6	137665383	137665646
chr6	137900889	137901242
chr6	137905378	137905682	X
chr6	137970533	137970627
chr6	143755322	143755608	X
chr6	143964194	143964276
chr6	146962399	146962715	2X
chr6	146991198	146991443
chr6	148104277	148104378
chr6	148904016	148904138	X
chr6	149094982	149095215	2X	X
chr6	151501841	151501982
chr6	158737207	158737339
chr6	161838818	161838900	X
chr7	17716007	17716117	X
chr7	17722763	17722938	X	X
chr7	19139674	19140035
chr7	19336974	19337126	X
chr7	19400110	19400223
chr7	25408276	25408439	X
chr7	25922466	25922598
chr7	29490371	29490646	2X
chr7	34790951	34791061
chr7	38434161	38434307		X
chr7	38540746	38540901
chr7	39118759	39118889	X
chr7	40641845	40642057	X
chr7	41507970	41508175	X
chr7	46954265	46954539	X
chr7	46996362	46996504		X
chr7	47475299	47475464		X
chr7	47728380	47728504		X
chr7	67238481	67238692		X
chr7	68471230	68471360
chr7	70569576	70569655
chr7	72575279	72575595		X
chr7	76571336	76571440	X
chr7	80279564	80279719
chr7	80279862	80280002
chr7	80462598	80462788
chr7	82157066	82157150
chr7	92678358	92678632	X
chr7	94276119	94276491
chr7	94635846	94635968	X
chr7	95391311	95391516
chr7	95482416	95482952
chr7	95500748	95500951	X
chr7	95628961	95629428	X
chr7	101422535	101422786
chr7	103654311	103654424	X
chr7	104036980	104037059		X
chr7	104943619	104943821
chr7	104979201	104979348
chr7	108055585	108055987	X
chr7	108427900	108428069
chr7	110719662	110719994	X
chr7	110898974	110899189	X
chr7	112488896	112489036		X
chr7	116369066	116369262		X
chr7	116369409	116369504
chr7	120898729	120899048	2X
chr7	121298958	121299042
chr7	121499021	121499130	X	X
chr7	130739325	130739463	X
chr7	135864427	135864552	X
chr7	137544964	137545055
chr7	137890681	137890774	X	X
chr7	138352619	138352717	X
chr7	138610619	138610775		2X
chr7	140071163	140071287	X
chr7	143530879	143530986	X
chr7	146323289	146323390	X
chr7	149204569	149204700	X
chr7	156118278	156118438
chr8	19208383	19208468
chr8	19510955	19511117		X
chr8	24820514	24820840
chr8	35367752	35367899	X
chr8	36550876	36551135	X
chr8	37594696	37594971	X
chr8	37638075	37638356
chr8	37675165	37675630	X
chr8	37849891	37850021
chr8	38526885	38527190	X
chr8	39980230	39980363		2X
chr8	61876953	61877067	X	X
chr8	62059593	62059824	X
chr8	69452057	69452150
chr8	69690150	69690255
chr8	74692685	74692810	X
chr8	76295848	76296105
chr8	76756130	76756212	X	X
chr8	78279426	78279505	X
chr8	79023723	79023802	X
chr8	90444975	90445061		X
chr8	92605884	92606151	X
chr8	97750287	97750592	X
chr8	102257228	102257373
chr8	102807564	102807654
chr8	106599482	106599677	X
chr8	114435082	114435243	2X
chr8	115452542	115452757	X
chr8	116615584	116615669
chr8	119266500	119266599
chr8	119326563	119326773		X
chr8	119328845	119328942		X
chr8	119404656	119404739
chr8	119599054	119599341	X
chr8	120266591	120266691
chr8	121558180	121558455
chr8	127126307	127126443	X	X
chr8	127215199	127215313
chr8	127330474	127330633
chr8	127951464	127951613
chr8	128320839	128320962	X
chr8	128448122	128448287
chr8	134978864	134979005	X	2X
chr9	11367	11449
chr9	18855832	18855944	X
chr9	20835845	20835924
chr9	27582900	27582979
chr9	35377010	35377257	X	X
chr9	37523083	37523290
chr9	37904328	37904407
chr9	40992052	40992158
chr9	63438978	63439095
chr9	65248429	65248511	X
chr9	68558520	68558896	2X
chr9	69942750	69942860
chr9	71255763	71256168	X
chr9	74038933	74039153	X
chr9	74718009	74718184	X
chr9	76423679	76424106	X
chr9	79061945	79062072
chr9	80605884	80606048	X	X
chr9	80811762	80811911
chr9	81096652	81096917		X
chr9	81396546	81396780		X
chr9	81461256	81461389		X
chr9	81770945	81771152	X	X
chr9	82128230	82128318
chr9	89924106	89924291	X
chr9	91197328	91197523
chr9	92325347	92325443
chr9	94783270	94783495
chr9	98522554	98522760
chr9	98672617	98672873
chr9	99594615	99594709
chr9	99626291	99626565	2X
chr9	101750664	101751003	2X
chr9	104800340	104800427
chr9	105244301	105244453
chr9	106953306	106953489		2X
chr9	108886058	108886165
chr9	109414491	109414694	X
chr9	110451957	110452133
chr9	111783871	111784058	2X
chr9	111838475	111838817	X	X
chr9	113680555	113680857	2X
chr9	113682428	113682571
chr9	113805657	113805886		X
chr9	114437061	114437245		X
chr9	116161123	116161278	X
chr9	116734580	116734795	X
chr9	120892641	120892831	X
chr9	121598779	121598867
chr9	123039038	123039441
chr9	124128645	124128933
chr9	124526332	124526689		X
chr9	125850887	125851125	X	X
chr9	127388476	127388639	X
chr9	129571747	129571848
chr9	129756250	129756341
chr9	132861719	132861881		X
chr9	132944624	132944713		X
chr9	134896470	134896797
chr9	134953054	134953302
chr9	136109788	136109878
chr9	137720808	137720909
chr9	138126259	138126493		X
chr9_KI270717v1_random	13353	13462	X
chrUn_GL000220v1	109419	109509		X
chrUn_GL000220v1	110498	110707	X
chrUn_GL000220v1	119872	119991		X
chrUn_GL000220v1	121561	121729
chrUn_GL000220v1	157627	157728
chrUn_GL000220v1	159002	159128
chrUn_GL000220v1	159672	159805
chrUn_GL000220v1	160058	160168
chrUn_GL000220v1	160976	161123
chrX	9463045	9463177		X
chrX	9791973	9792150
chrX	10316855	10317003
chrX	19452064	19452348
chrX	20386868	20387047	X
chrX	25493822	25493962
chrX	35395809	35395888	X
chrX	46236508	46236783
chrX	85178149	85178238	X
chrX	88171827	88172182		X
chrX	89207364	89207480
chrX	112080612	112080917	X
chrX	115728573	115728728
chrX	115732232	115732409
chrX	115853131	115853239
chrX	115859021	115859100
chrX	115859179	115859274
chrX	115865124	115865218
chrX	115876979	115877195
chrX	148196056	148196218
chrX	153537635	153537788
			400 (76 in common with NR5A2 motifs)	214 (76 in common with TCF7L2 motifs)
