# Supplementary material for: A reappraisal of transcriptional regulation by NR5A1 and beta-catenin in adrenocortical carcinoma
Source: Front Endocrinol (Lausanne). 2023 Dec 8;14:1303332. doi: 10.3389/fendo.2023.1303332 (PMC10753177; doi:10.3389/fendo.2023.1303332)
Supplement: Supplementary file 4 [file Table_3.xlsx]

## Sheet: Upregulated 
Table S3. Overlap among gene sets differentially regulated after NR5A1/beta-catenin knockdown in H295R ACC cells.
Genes upregulated by NR5A1/beta-catenin (downregulated by gene knockdown)
Doghman	Ferraz	Ehrlund	Lefèvre	Doghman|Ferraz	Doghman|Ehrlund	Doghman|Lefèvre	Ferraz|Ehrlund	Doghman|Ferraz|Ehrlund	Doghman|Ferraz|Ehrlund|Lefèvre
IL23R	FAM5B	NR5A1	GPR64	CALN1	SULT2A1	CADPS	SCARB1	STAR	ITGA9
NOSTRIN	CNR1	TMEM200A	VCAN	MTSS1	PDE2A	SHOC1		CYP11A1
GSTA3	SLC30A10	TFRC	BCL2L15	NOV	SORCS1	GRPR		VSNL1
ATP8B1	VCAM1	KCNK3	CTNNA2	KIF3A	CYP17A1	ISM1
MCTP2	MOXD1	RORB	FAM19A4	SOAT1	LSP1
MARCH11	ATP2B3	MAPK1	AXIN2		GSTA1
ST8SIA5	PCSK6	RHOB	KCNJ8		SIGLEC11
PLA2G1B	ZIM2	GALC	MYH7B
MAPK4	PEG3	HIST1H2BJ	SLC7A8
MC2R	TLE1	CSN1S1	LEF1
PTGS1	MERTK	Q86V52	ARG2
NFE2L3	YTHDC1	FHL2	DKK2
PGM5	SEPT8	IGDCC4	AFF3
MCF2		IGF2	SAMD5
C15orf27		TNS3	NPY1R
LPPR1		DNAH11	CTNNB1
SV2B		FBXW10	NOTUM
TMEM163		MGC13053	SYTL2
MBNL3		EEF1AL3	PSMC3IP
RASGRF1		FKBP4	RNF43
KIAA0040		ZBTB7C	ERLIN1
DOCK11		DUSP16	NDNF
PRR15		MIR17HG	BMP4
C9orf72			MUCL1
MAL2			CXADR
DOCK10			ABLIM1
PDK1			FST
ALDH1A1			ACPL2
CCDC141			AHSA1
MITF			ST8SIA4
ELOVL3			NKD1
KCNN2			ABR
GPAM			SV2C
MID2			SERINC5
SMYD2			LRRC17
CPM			SLC6A6
NR4A3			ADAMTSL1
RUNDC3B			RAB38
FBN2			MMP2
TTN
DCLK1
C11orf75
PGR
SEMA7A
HCN1
CYP19A1
GABRG1
SLC16A7
TAS2R42
ABCB4
SAMD3
ELMO1
CD79A
NT5DC3
BRPF3
KCNJ5
DDAH1
RELN
GNRHR
TNFAIP3
SKA1
TTC39B
GPNMB
FABP3
SLC19A2
PAPSS2
CPB1
KHDRBS3
SMAGP
MTFR1
DSG2
KIF21A
L3MBTL3
GPSM2
LYVE1
PAIP2B
ENPP1
FRK
C1orf135
IQGAP2
CACNG2
LONRF2
HSD17B7
LY6E
CYP21A2
EPB41L1
AGTPBP1
CLRN1
CDRT4
FAM198B
ACSS1
CACNA1D
MYRIP
AGTR1
SCG3
ST3GAL5
STARD8
HERPUD1
SPC25
C4orf33
OGFRL1
FAM72D
SNORD113-3
C2CD2
POLQ

## Sheet: Downregulated
Genes downregulated by NR5A1/beta-catenin (upregulated by gene knockdown)
Doghman	Ferraz	Ehrlund	Lefèvre	Doghman|Ferraz	Doghman|Ehrlund	Doghman|Lefèvre	Ferraz|Ehrlund	Doghman|Ferraz|Lefèvre
SELENBP1	CCNG2	GPR37	MYRIP	TNC	MATN2	ITGA8	GAP43	LXN
IGFBP5	CDC14B	GNG2	ARAP2	TGFB2	CHGB	JAG1	ANXA1
RGS5	PRKAA2	NELL2	CYP1B1	PTCH1	ACPP	FAM105A
PCOLCE2	NTM	GPR64	F2R
THBS1	DOCK9	ANKFN1	GATM
LIX1	POLR3G	GLCE	COBLL1
ABCG2	TNFRSF19	NKD1	RERG
TGFBI	ATP7A	EMB	PDGFRA
NOTUM	SACS	DKK2	FBN1
UTS2D	TMEM2	CXADR	CLUL1
ADAMTS9	MGLL	PCDH18	TSPAN8
IGF1	AGXT2L1	NEO1	EPHB1
FN1	BTBD8	SLC7A8	NR1H4
UNC5B	SATB2	CCND2	GDA
ANGPTL1	HABP4	FGF13	C7
GPR83	BLID	CSPG2	ITGB8
SPARCL1	SLC7A11	VASH2	GNA14
LECT2	SIK2	ST8SIA4	CCDC68
TGFB3	SEMA6D	ATP1B3	PIP5K1B
CHRNA5	ATP9A	PIP5K2A	CHRNA6
CTH	SERPINI1	LRRC49	MGP
CRYAB	IL1RAPL1	APCDD1	LRRC8B
ENC1	LIMCH1	SLC17A5	TEK
RCAN2	ESRRG	KCNJ8	MLIP
LRRC17	SAMD3	CCDC74B	MRAP2
TFPI2	ROBO1	FKBP5
DAPL1	HCN1	PARP8
BMF	PTPRZ1	MYO6
GPR174	DOK5	ELL2
TMSB4XP1	PTHLH
KIF26B	TNFSF4
CASZ1	GBP3
CHST11	PDZRN4
C3orf58	AKAP2
MYOF	PALM2-
RGCC	PALM2
SLC1A5	SLC4A7
FAM70A	NPR3
TMSB4X	ITGA6
PI15	DKK4
BCAS4	AKAP12
ENPP3	AREG
HOMER2	C5orf23
TP53INP1	CACHD1
MMP2	MAP1B
KIT	LGALS13
GRAMD3	GRM8
SLC14A1	DKK1
ID3	CAMK2D
ID1	KRT23
HBEGF	MYB
PGM2L1
CST1
EDNRA
LOC100506718 // FLRT2
PHLDB2
NXPH3
MAN1A1
BOC
OGN
S100A4
JAM2
HSPA12A
WIF1
RASA4CP
PLAT
PROK1
MIR21
NPNT
FAM171A2
FSTL1
DLX3
